# Supplementary material for: (3aRS,7aSR)-7a-Meth­oxy-2-oxo-2,3,3a,4,5,6,7,7a-octa­hydro-1-benzofuran-4,4-dicarbonitrile
Source: Acta Crystallogr Sect E Struct Rep Online. 2012 Nov 30;68(Pt 12):o3496. doi: 10.1107/S1600536812048519 (PMC3589067; doi:10.1107/S1600536812048519)
Supplement: Supplementary file 1 [file e-68-o3496-sup1.cif]

##############################################################################
#                                                                            #
# This CIF contains the data in a paper accepted for publication in          #
# Acta Crystallographica Section E. It conforms to the requirements of       #
# Notes for Authors for Acta Crystallographica Section E, and has been       #
# peer reviewed under the auspices of the IUCr Commission on Journals.       #
#                                                                            #
# Full details of the Crystallographic Information File format               #
# are given in the paper "The Crystallographic Information File (CIF):       #
# a New Standard Archive File for Crystallography" by S. R. Hall, F. H.      #
# Allen and I. D. Brown [Acta Cryst. (1991), A47, 655-685].                  #
#                                                                            #
# The current version of the core CIF dictionary is obtainable from          #
# ftp://ftp.iucr.org/pub/cif_core.dic.                                       #
#                                                                            #
# Software is freely available for graphical display of the structure(s)     #
# in this CIF. For information consult the CIF software page                 #
# http://www.iucr.org/resources/cif/software.                                #
#                                                                            #
# This file may be used for bona fide research purposes within the           #
# scientific community so long as proper attribution is given to the journal # 
# article from which it was obtained.                                        #
#                                                                            #
##############################################################################
data_I
_audit_creation_method     SHELXL-97
_chemical_name_systematic
;
(3a<i>RS</i>,7a<i>SR</i>)-7a-Methoxy-2-oxo-2,3,3a,4,5,6,7,7a-octahydro-
1-benzofuran-4,4-dicarbonitrile
;
_chemical_name_common     ?
_chemical_formula_moiety     'C11 H12 N2 O3'
_chemical_formula_sum     'C11 H12 N2 O3'
_chemical_formula_iupac     'C11 H12 N2 O3'
_chemical_formula_weight     220.23
_chemical_melting_point     ?
_symmetry_cell_setting     monoclinic
_symmetry_space_group_name_H-M     'P 21/n'
_symmetry_space_group_name_Hall     '-P 2yn'
loop_
    _symmetry_equiv_pos_as_xyz
    'x, y, z'
    '-x+1/2, y+1/2, -z+1/2'
    '-x, -y, -z'
    'x-1/2, -y-1/2, z-1/2'
_cell_length_a     11.816(3)
_cell_length_b     7.228(2)
_cell_length_c     13.017(4)
_cell_angle_alpha     90.00
_cell_angle_beta     104.250(5)
_cell_angle_gamma     90.00
_cell_volume     1077.6(5)
_cell_formula_units_Z     4
_cell_measurement_reflns_used     1285
_cell_measurement_theta_min     2.68
_cell_measurement_theta_max     22.81
_cell_measurement_temperature     293(2)
_exptl_crystal_description     prism
_exptl_crystal_colour     colourless
_exptl_crystal_size_max     0.49
_exptl_crystal_size_mid     0.24
_exptl_crystal_size_min     0.19
_exptl_crystal_density_diffrn     1.357
_exptl_crystal_density_meas     ?
_exptl_crystal_density_method     'not measured'
_exptl_crystal_F_000     464
_exptl_absorpt_coefficient_mu     0.100
_exptl_absorpt_correction_type     multi-scan
_exptl_absorpt_process_details     '(SADABS; Sheldrick, 1996)'
_exptl_absorpt_correction_T_min     0.6972
_exptl_absorpt_correction_T_max     0.7452
_exptl_special_details
;
[mp: 175--177 \%C; IR (neat): 2248, 1800, 1744 cm^-1^; ^1^H NMR (CDCl~3~): \d:
3.38 (3<i>H</i>, s, OMe); 3.21 (1<i>H</i>, dd, J = 7.60, 17.78); 2.86
(1<i>H</i>, dd, J = 3.53, 7.60); 2.70 (1<i>H</i>, dd, J = 3.53, 17.78);
2.39--2.33 (2<i>H</i>, m); 2.16--1.80 (4<i>H</i>, m); ^13^C NMR (CDCl~3~): \d:
171.69 (C=O); 114.67 (CN); 112.89 (CN); 105.51 (C); 50.05 (OMe); 45.74 (CH);
35.79 (CH~2~); 33.59 (CH~2~); 31.89 (CH~2~); 28.56 (CH~2~); 17.68 (CH~2~);
HRMS: calcd for C~11~H~13~N~2~O~3~ [<i>M</i>+1H]^+^ 221.0926, found 221.0583].
;
_diffrn_ambient_temperature     293(2)
_diffrn_radiation_type     MoK\a
_diffrn_radiation_wavelength     0.71073
_diffrn_radiation_source     'fine-focus sealed tube'
_diffrn_radiation_monochromator     graphite
_diffrn_measurement_device_type     'Bruker SMART 1000 CCD'
_diffrn_measurement_method     '\f and \w scans'
_diffrn_detector_area_resol_mean     ?
_diffrn_reflns_number     5473
_diffrn_reflns_av_R_equivalents     0.0300
_diffrn_reflns_av_sigmaI/netI     0.0354
_diffrn_reflns_theta_min     2.09
_diffrn_reflns_theta_max     25.01
_diffrn_reflns_theta_full     25.01
_diffrn_measured_fraction_theta_max     0.995
_diffrn_measured_fraction_theta_full     0.995
_diffrn_reflns_limit_h_min     -13
_diffrn_reflns_limit_h_max     14
_diffrn_reflns_limit_k_min     -8
_diffrn_reflns_limit_k_max     8
_diffrn_reflns_limit_l_min     -14
_diffrn_reflns_limit_l_max     15
_refine_special_details
;
Refinement of <i>F</i>^2^ against ALL reflections. The weighted <i>R</i>-factor
<i>wR</i> and goodness of fit <i>S</i> are based on <i>F</i>^2^, conventional
<i>R</i>-factors <i>R</i> are based on <i>F</i>, with <i>F</i> set to zero for
negative <i>F</i>^2^. The threshold expression of <i>F</i>^2^ >
\s(<i>F</i>^2^) is used only for calculating <i>R</i>-factors(gt) <i>etc</i>.
and is not relevant to the choice of reflections for refinement.
<i>R</i>-factors based on <i>F</i>^2^ are statistically about twice as large
as those based on <i>F</i>, and <i>R</i>- factors based on ALL data will be
even larger.
;
_reflns_number_total     1893
_reflns_number_gt     1244
_reflns_threshold_expression     I>2sigma(I)
_refine_ls_structure_factor_coef     Fsqd
_refine_ls_matrix_type     full
_refine_ls_R_factor_all     0.0809
_refine_ls_R_factor_gt     0.0477
_refine_ls_wR_factor_gt     0.1174
_refine_ls_wR_factor_ref     0.1426
_refine_ls_goodness_of_fit_ref     1.029
_refine_ls_restrained_S_all     1.029
_refine_ls_number_reflns     1893
_refine_ls_number_parameters     146
_refine_ls_number_restraints     0
_refine_ls_hydrogen_treatment     constr
_refine_ls_weighting_scheme     calc
_refine_ls_weighting_details
         'calc w=1/[\s^2^(Fo^2^)+(0.0722P)^2^+0.3369P] where P=(Fo^2^+2Fc^2^)/3'
_atom_sites_solution_hydrogens     geom
_atom_sites_solution_primary     direct
_atom_sites_solution_secondary     difmap
_refine_ls_shift/su_max     0.000
_refine_ls_shift/su_mean     0.000
_refine_diff_density_max     0.450
_refine_diff_density_min     -0.185
_refine_ls_extinction_method     none
_refine_ls_extinction_coef     ?
loop_
    _atom_type_symbol
    _atom_type_description
    _atom_type_scat_dispersion_real
    _atom_type_scat_dispersion_imag
    _atom_type_scat_source
    'C' 'C' 0.0033 0.0016
                         'International Tables Vol C Tables 4.2.6.8 and 6.1.1.4'
    'H' 'H' 0.0000 0.0000
                         'International Tables Vol C Tables 4.2.6.8 and 6.1.1.4'
    'N' 'N' 0.0061 0.0033
                         'International Tables Vol C Tables 4.2.6.8 and 6.1.1.4'
    'O' 'O' 0.0106 0.0060
                         'International Tables Vol C Tables 4.2.6.8 and 6.1.1.4'
_computing_data_collection     'SMART (Bruker, 1998)'
_computing_cell_refinement     'SAINT (Bruker, 1998)'
_computing_data_reduction     'SAINT (Bruker, 1998)'
_computing_structure_solution     'SHELXS97 (Sheldrick, 2008)'
_computing_structure_refinement     'SHELXL97 (Sheldrick, 2008)'
_computing_molecular_graphics
;PLATON (Spek, 2011) and
<i>Mercury</i> (Macrae <i>et al.</i>, 2006)
;
_computing_publication_material     'SHELXTL (Sheldrick, 2008)'
loop_
    _atom_site_type_symbol
    _atom_site_label
    _atom_site_fract_x
    _atom_site_fract_y
    _atom_site_fract_z
    _atom_site_U_iso_or_equiv
    _atom_site_adp_type
    _atom_site_calc_flag
    _atom_site_refinement_flags
    _atom_site_occupancy
    _atom_site_symmetry_multiplicity
    _atom_site_disorder_assembly
    _atom_site_disorder_group
    O O1 0.67913(13) 0.7856(2) 0.36232(13) 0.0423(5) Uani d . 1 1 . .
    O O2 0.67361(18) 0.5064(3) 0.43402(17) 0.0660(6) Uani d . 1 1 . .
    O O3 0.63413(13) 1.0294(2) 0.45900(12) 0.0401(4) Uani d . 1 1 . .
    N N41 0.2043(2) 0.7955(4) 0.1943(2) 0.0671(7) Uani d . 1 1 . .
    N N42 0.5146(2) 0.5424(4) 0.1555(2) 0.0700(8) Uani d . 1 1 . .
    C C2 0.6249(2) 0.6485(4) 0.4044(2) 0.0454(6) Uani d . 1 1 . .
    C C3 0.5029(2) 0.7069(3) 0.40461(19) 0.0415(6) Uani d . 1 1 . .
    H H3A 0.4961 0.7318 0.4761 0.050 Uiso calc R 1 1 . .
    H H3B 0.4467 0.6125 0.3731 0.050 Uiso calc R 1 1 . .
    C C3A 0.48499(18) 0.8826(3) 0.33778(17) 0.0344(6) Uani d . 1 1 . .
    H H3 0.4371 0.9708 0.3658 0.041 Uiso calc R 1 1 . .
    C C4 0.42864(19) 0.8445(3) 0.21834(18) 0.0394(6) Uani d . 1 1 . .
    C C5 0.4493(2) 1.0080(4) 0.14904(19) 0.0464(7) Uani d . 1 1 . .
    H H5A 0.4119 0.9828 0.0753 0.056 Uiso calc R 1 1 . .
    H H5B 0.4150 1.1195 0.1698 0.056 Uiso calc R 1 1 . .
    C C6 0.5794(2) 1.0369(4) 0.1619(2) 0.0508(7) Uani d . 1 1 . .
    H H6A 0.5916 1.1360 0.1155 0.061 Uiso calc R 1 1 . .
    H H6B 0.6137 0.9250 0.1415 0.061 Uiso calc R 1 1 . .
    C C7 0.6392(2) 1.0854(4) 0.27642(19) 0.0453(6) Uani d . 1 1 . .
    H H7A 0.7230 1.0856 0.2845 0.054 Uiso calc R 1 1 . .
    H H7B 0.6164 1.2097 0.2911 0.054 Uiso calc R 1 1 . .
    C C7A 0.61086(19) 0.9552(3) 0.35683(18) 0.0352(6) Uani d . 1 1 . .
    C C8 0.7522(2) 1.0884(4) 0.5017(2) 0.0520(7) Uani d . 1 1 . .
    H H8A 0.8048 0.9939 0.4902 0.078 Uiso calc R 1 1 . .
    H H8B 0.7645 1.1105 0.5764 0.078 Uiso calc R 1 1 . .
    H H8C 0.7662 1.2004 0.4672 0.078 Uiso calc R 1 1 . .
    C C42 0.4769(2) 0.6739(4) 0.1824(2) 0.0483(7) Uani d . 1 1 . .
    C C41 0.3020(2) 0.8146(4) 0.2047(2) 0.0460(6) Uani d . 1 1 . .
loop_
    _atom_site_aniso_label
    _atom_site_aniso_U_11
    _atom_site_aniso_U_22
    _atom_site_aniso_U_33
    _atom_site_aniso_U_12
    _atom_site_aniso_U_13
    _atom_site_aniso_U_23
    O1 0.0349(9) 0.0400(10) 0.0545(10) 0.0055(7) 0.0155(8) -0.0029(8)
    O2 0.0677(13) 0.0411(12) 0.0881(16) 0.0172(10) 0.0173(11) 0.0123(10)
    O3 0.0359(9) 0.0462(10) 0.0375(9) -0.0036(7) 0.0078(7) -0.0089(7)
    N41 0.0405(14) 0.086(2) 0.0718(17) -0.0063(13) 0.0091(12) -0.0035(14)
    N42 0.0580(16) 0.0740(19) 0.0745(18) 0.0034(14) 0.0096(13) -0.0302(15)
    C2 0.0500(15) 0.0367(15) 0.0489(15) 0.0027(12) 0.0113(12) -0.0013(12)
    C3 0.0409(14) 0.0411(14) 0.0440(14) -0.0036(11) 0.0133(11) -0.0006(12)
    C3A 0.0316(12) 0.0379(13) 0.0357(13) 0.0007(10) 0.0122(10) -0.0021(10)
    C4 0.0320(12) 0.0472(15) 0.0388(13) 0.0008(10) 0.0080(10) -0.0043(11)
    C5 0.0462(15) 0.0574(17) 0.0358(14) 0.0016(12) 0.0102(11) 0.0048(11)
    C6 0.0494(16) 0.0640(19) 0.0424(15) -0.0038(13) 0.0177(12) 0.0042(13)
    C7 0.0438(14) 0.0470(15) 0.0468(15) -0.0060(12) 0.0146(11) 0.0027(12)
    C7A 0.0330(12) 0.0357(13) 0.0384(13) 0.0012(10) 0.0113(10) -0.0041(10)
    C8 0.0449(15) 0.0523(16) 0.0527(16) -0.0055(13) 0.0003(12) -0.0030(13)
    C42 0.0392(14) 0.0572(18) 0.0473(15) -0.0049(13) 0.0081(12) -0.0164(14)
    C41 0.0390(15) 0.0535(17) 0.0446(15) -0.0012(12) 0.0086(11) -0.0042(12)
_geom_special_details
;
All e.s.d.'s (except the e.s.d. in the dihedral angle between two l.s. planes)
are estimated using the full covariance matrix. The cell e.s.d.'s are taken
into account individually in the estimation of e.s.d.'s in distances, angles
and torsion angles; correlations between e.s.d.'s in cell parameters are only
used when they are defined by crystal symmetry. An approximate (isotropic)
treatment of cell e.s.d.'s is used for estimating e.s.d.'s involving l.s.
planes.
;
loop_
    _geom_bond_atom_site_label_1
    _geom_bond_atom_site_label_2
    _geom_bond_site_symmetry_2
    _geom_bond_distance
    _geom_bond_publ_flag
    O1 C2 . 1.366(3) ?
    O1 C7A . 1.460(3) ?
    O2 C2 . 1.194(3) ?
    O3 C7A . 1.397(3) ?
    O3 C8 . 1.433(3) ?
    N41 C41 . 1.137(3) ?
    N42 C42 . 1.141(3) ?
    C2 C3 . 1.503(3) ?
    C3 C3A . 1.524(3) ?
    C3 H3A . 0.9700 ?
    C3 H3B . 0.9700 ?
    C3A C7A . 1.539(3) ?
    C3A C4 . 1.558(3) ?
    C3A H3 . 0.9800 ?
    C4 C41 . 1.479(3) ?
    C4 C42 . 1.482(4) ?
    C4 C5 . 1.542(3) ?
    C5 C6 . 1.519(4) ?
    C5 H5A . 0.9700 ?
    C5 H5B . 0.9700 ?
    C6 C7 . 1.525(4) ?
    C6 H6A . 0.9700 ?
    C6 H6B . 0.9700 ?
    C7 C7A . 1.505(3) ?
    C7 H7A . 0.9700 ?
    C7 H7B . 0.9700 ?
    C8 H8A . 0.9600 ?
    C8 H8B . 0.9600 ?
    C8 H8C . 0.9600 ?
loop_
    _geom_angle_atom_site_label_1
    _geom_angle_atom_site_label_2
    _geom_angle_atom_site_label_3
    _geom_angle_site_symmetry_1
    _geom_angle_site_symmetry_3
    _geom_angle
    _geom_angle_publ_flag
    C2 O1 C7A . . 108.73(17) ?
    C7A O3 C8 . . 115.36(17) ?
    O2 C2 O1 . . 121.2(2) ?
    O2 C2 C3 . . 128.8(2) ?
    O1 C2 C3 . . 110.0(2) ?
    C2 C3 C3A . . 103.38(18) ?
    C2 C3 H3A . . 111.1 ?
    C3A C3 H3A . . 111.1 ?
    C2 C3 H3B . . 111.1 ?
    C3A C3 H3B . . 111.1 ?
    H3A C3 H3B . . 109.1 ?
    C3 C3A C7A . . 101.50(17) ?
    C3 C3A C4 . . 112.80(19) ?
    C7A C3A C4 . . 112.33(17) ?
    C3 C3A H3 . . 110.0 ?
    C7A C3A H3 . . 110.0 ?
    C4 C3A H3 . . 110.0 ?
    C41 C4 C42 . . 107.3(2) ?
    C41 C4 C5 . . 110.1(2) ?
    C42 C4 C5 . . 108.9(2) ?
    C41 C4 C3A . . 108.48(18) ?
    C42 C4 C3A . . 111.02(19) ?
    C5 C4 C3A . . 110.99(19) ?
    C6 C5 C4 . . 110.0(2) ?
    C6 C5 H5A . . 109.7 ?
    C4 C5 H5A . . 109.7 ?
    C6 C5 H5B . . 109.7 ?
    C4 C5 H5B . . 109.7 ?
    H5A C5 H5B . . 108.2 ?
    C5 C6 C7 . . 110.6(2) ?
    C5 C6 H6A . . 109.5 ?
    C7 C6 H6A . . 109.5 ?
    C5 C6 H6B . . 109.5 ?
    C7 C6 H6B . . 109.5 ?
    H6A C6 H6B . . 108.1 ?
    C7A C7 C6 . . 114.0(2) ?
    C7A C7 H7A . . 108.7 ?
    C6 C7 H7A . . 108.7 ?
    C7A C7 H7B . . 108.7 ?
    C6 C7 H7B . . 108.7 ?
    H7A C7 H7B . . 107.6 ?
    O3 C7A O1 . . 107.39(18) ?
    O3 C7A C7 . . 113.4(2) ?
    O1 C7A C7 . . 110.14(18) ?
    O3 C7A C3A . . 103.91(17) ?
    O1 C7A C3A . . 102.82(18) ?
    C7 C7A C3A . . 118.23(19) ?
    O3 C8 H8A . . 109.5 ?
    O3 C8 H8B . . 109.5 ?
    H8A C8 H8B . . 109.5 ?
    O3 C8 H8C . . 109.5 ?
    H8A C8 H8C . . 109.5 ?
    H8B C8 H8C . . 109.5 ?
    N42 C42 C4 . . 179.5(3) ?
    N41 C41 C4 . . 178.6(3) ?
loop_
    _geom_torsion_atom_site_label_1
    _geom_torsion_atom_site_label_2
    _geom_torsion_atom_site_label_3
    _geom_torsion_atom_site_label_4
    _geom_torsion_site_symmetry_1
    _geom_torsion_site_symmetry_2
    _geom_torsion_site_symmetry_3
    _geom_torsion_site_symmetry_4
    _geom_torsion
    _geom_torsion_publ_flag
    C7A O1 C2 O2 . . . . -166.8(2) ?
    C7A O1 C2 C3 . . . . 13.8(3) ?
    O2 C2 C3 C3A . . . . -169.1(3) ?
    O1 C2 C3 C3A . . . . 10.3(3) ?
    C2 C3 C3A C7A . . . . -28.3(2) ?
    C2 C3 C3A C4 . . . . 92.2(2) ?
    C3 C3A C4 C41 . . . . 78.0(2) ?
    C7A C3A C4 C41 . . . . -168.0(2) ?
    C3 C3A C4 C42 . . . . -39.6(2) ?
    C7A C3A C4 C42 . . . . 74.3(2) ?
    C3 C3A C4 C5 . . . . -160.97(18) ?
    C7A C3A C4 C5 . . . . -47.0(3) ?
    C41 C4 C5 C6 . . . . -179.2(2) ?
    C42 C4 C5 C6 . . . . -61.8(3) ?
    C3A C4 C5 C6 . . . . 60.7(3) ?
    C4 C5 C6 C7 . . . . -61.9(3) ?
    C5 C6 C7 C7A . . . . 50.4(3) ?
    C8 O3 C7A O1 . . . . 64.6(2) ?
    C8 O3 C7A C7 . . . . -57.3(3) ?
    C8 O3 C7A C3A . . . . 173.04(19) ?
    C2 O1 C7A O3 . . . . 77.4(2) ?
    C2 O1 C7A C7 . . . . -158.74(19) ?
    C2 O1 C7A C3A . . . . -31.9(2) ?
    C6 C7 C7A O3 . . . . -160.9(2) ?
    C6 C7 C7A O1 . . . . 78.7(2) ?
    C6 C7 C7A C3A . . . . -39.0(3) ?
    C3 C3A C7A O3 . . . . -75.5(2) ?
    C4 C3A C7A O3 . . . . 163.78(18) ?
    C3 C3A C7A O1 . . . . 36.4(2) ?
    C4 C3A C7A O1 . . . . -84.4(2) ?
    C3 C3A C7A C7 . . . . 157.9(2) ?
    C4 C3A C7A C7 . . . . 37.2(3) ?
    C41 C4 C42 N42 . . . .  -12E1(4)
                                    ?
    C5 C4 C42 N42 . . . .  12E1(4)
                                  ?
    C3A C4 C42 N42 . . . . -0E1(4)
                                  ?
    C42 C4 C41 N41 . . . . -160(11) ?
    C5 C4 C41 N41 . . . . -42(11) ?
    C3A C4 C41 N41 . . . . 80(11) ?
loop_
    _geom_hbond_atom_site_label_D
    _geom_hbond_atom_site_label_H
    _geom_hbond_atom_site_label_A
    _geom_hbond_site_symmetry_A
    _geom_hbond_distance_DH
    _geom_hbond_distance_HA
    _geom_hbond_distance_DA
    _geom_hbond_angle_DHA
    C3 H3A O3 3_676 0.97 2.59 3.290(3) 129.3
    C8 H8C O2 1_565 0.96 2.46 3.219(4) 136.0
_iucr_refine_instructions_details
;
TITL yf11531s in P2(1)/n
CELL 0.71073  11.8165   7.2284  13.0166  90.000 104.250  90.000
ZERR    4.00   0.0032   0.0020   0.0036   0.000   0.005   0.000
LATT 1
SYMM 0.5-X, 0.5+Y, 0.5-Z
SFAC C  H  N  O
UNIT 44 48 8 12
L.S. 10
ACTA
BOND $H
HTAB C3 O3_$1
EQIV $1 1-X, 2-Y, 1-Z
HTAB C8 O2_$2
EQIV $2 X, 1+Y, Z
MPLA 5 C7A O1 C2 O3 C3A
MPLA 6 C3A C7A C7 C6 C5 C4
FMAP 2
CONF
PLAN -20
SIZE 0.19 0.24 0.49
TEMP 20
WGHT    0.072200    0.336900
FVAR       0.23964
O1    4    0.679130    0.785639    0.362315    11.00000    0.03486    0.04002 =
         0.05450   -0.00290    0.01549    0.00553
O2    4    0.673608    0.506362    0.434016    11.00000    0.06766    0.04115 =
         0.08813    0.01233    0.01730    0.01724
O3    4    0.634133    1.029435    0.458999    11.00000    0.03589    0.04619 =
         0.03755   -0.00893    0.00782   -0.00362
N41   3    0.204305    0.795459    0.194277    11.00000    0.04053    0.08633 =
         0.07183   -0.00346    0.00906   -0.00631
N42   3    0.514556    0.542442    0.155505    11.00000    0.05801    0.07397 =
         0.07445   -0.03019    0.00965    0.00345
C2    1    0.624942    0.648519    0.404414    11.00000    0.05003    0.03665 =
         0.04891   -0.00129    0.01128    0.00267
C3    1    0.502916    0.706868    0.404608    11.00000    0.04091    0.04109 =
         0.04395   -0.00057    0.01333   -0.00363
AFIX  23
H3A   2    0.496110    0.731790    0.476066    11.00000   -1.20000
H3B   2    0.446668    0.612533    0.373075    11.00000   -1.20000
AFIX   0
C3A   1    0.484995    0.882576    0.337781    11.00000    0.03159    0.03791 =
         0.03567   -0.00211    0.01217    0.00069
AFIX  13
H3    2    0.437115    0.970755    0.365757    11.00000   -1.20000
AFIX   0
C4    1    0.428638    0.844514    0.218339    11.00000    0.03197    0.04722 =
         0.03878   -0.00430    0.00801    0.00078
C5    1    0.449287    1.007981    0.149044    11.00000    0.04621    0.05738 =
         0.03577    0.00484    0.01019    0.00160
AFIX  23
H5A   2    0.411918    0.982838    0.075293    11.00000   -1.20000
H5B   2    0.414955    1.119456    0.169808    11.00000   -1.20000
AFIX   0
C6    1    0.579390    1.036910    0.161869    11.00000    0.04937    0.06395 =
         0.04240    0.00423    0.01772   -0.00376
AFIX  23
H6A   2    0.591561    1.136030    0.115509    11.00000   -1.20000
H6B   2    0.613654    0.925012    0.141541    11.00000   -1.20000
AFIX   0
C7    1    0.639210    1.085434    0.276417    11.00000    0.04380    0.04702 =
         0.04684    0.00274    0.01455   -0.00599
AFIX  23
H7A   2    0.723036    1.085599    0.284500    11.00000   -1.20000
H7B   2    0.616421    1.209662    0.291126    11.00000   -1.20000
AFIX   0
C7A   1    0.610861    0.955235    0.356827    11.00000    0.03299    0.03572 =
         0.03835   -0.00411    0.01132    0.00118
C8    1    0.752165    1.088424    0.501724    11.00000    0.04490    0.05234 =
         0.05266   -0.00304    0.00033   -0.00548
AFIX 137
H8A   2    0.804772    0.993890    0.490220    11.00000   -1.50000
H8B   2    0.764527    1.110518    0.576392    11.00000   -1.50000
H8C   2    0.766250    1.200371    0.467174    11.00000   -1.50000
AFIX   0
C42   1    0.476887    0.673903    0.182437    11.00000    0.03920    0.05720 =
         0.04726   -0.01638    0.00811   -0.00490
C41   1    0.301967    0.814586    0.204711    11.00000    0.03904    0.05351 =
         0.04463   -0.00420    0.00861   -0.00119
HKLF 4
REM  yf11531s in P2(1)/n
REM R1 =  0.0477 for   1244 Fo > 4sig(Fo)  and  0.0809 for all   1893 data
REM    146 parameters refined using      0 restraints
END
WGHT      0.0722      0.3369
REM Highest difference peak  0.450,  deepest hole -0.185,  1-sigma level  0.048
Q1    1   0.6730  1.2345  0.3633  11.00000  0.05    0.45
Q2    1   0.4851  1.1369  0.3417  11.00000  0.05    0.31
Q3    1   0.4291  1.1760  0.2185  11.00000  0.05    0.28
Q4    1   0.2936  0.7193  0.3043  11.00000  0.05    0.28
Q5    1   0.5001  0.6993  0.5921  11.00000  0.05    0.27
Q6    1   0.1970  0.6957  0.2978  11.00000  0.05    0.27
Q7    1   0.6158  0.3534  0.4097  11.00000  0.05    0.26
Q8    1   0.6412  0.9342  0.2763  11.00000  0.05    0.24
Q9    1   0.4859  0.3543  0.1856  11.00000  0.05    0.22
Q10   1   0.7549  0.9117  0.5131  11.00000  0.05    0.20
Q11   1   0.5202  0.4477  0.1366  11.00000  0.05    0.19
Q12   1   0.6055  1.0800  0.3565  11.00000  0.05    0.18
Q13   1   0.6291  0.9597  0.4615  11.00000  0.05    0.16
Q14   1   0.5994  0.9472  0.1608  11.00000  0.05    0.15
Q15   1   0.5410  0.9389  0.3260  11.00000  0.05    0.12
Q16   1   0.4286  0.9496  0.1757  11.00000  0.05    0.12
Q17   1   0.4799  0.9542  0.1240  11.00000  0.05    0.11
Q18   1   0.3047  0.6593  0.0790  11.00000  0.05    0.11
Q19   1   0.4678  0.5945  0.1038  11.00000  0.05    0.10
Q20   1   0.6004  0.4571  0.5019  11.00000  0.05    0.10
;
data_global
_journal_date_recd_electronic     2012-11-06
_journal_date_accepted     2012-11-26
_journal_name_full     'Acta Crystallographica, Section E'
_journal_year     2012
_journal_volume     68
_journal_issue     12
_journal_page_first     o3496
_journal_page_last     o3496
_journal_paper_category     QO
_journal_paper_doi     10.1107/S1600536812048519
_journal_coeditor_code     JJ2158
_publ_contact_author_name     'Mar\'ia Gonz\'alez'
_publ_contact_author_address
;
Dpto. Qu\'imica Org\'anica
Facultade de Qu\'imica
Universidade de Vigo
E-36310 Vigo
Spain
;
_publ_contact_author_email     'magonpe@uvigo.es'
_publ_contact_author_fax     '+34 986 812 262'
_publ_contact_author_phone     '+34 986 812 320'
_publ_section_title
;\
(3a<i>RS</i>,7a<i>SR</i>)-7a-Methoxy-2-oxo-2,3,3a,4,5,6,7,7a-octahydro-1-\
benzofuran-4,4-dicarbonitrile
;
loop_
    _publ_author_name
    _publ_author_footnote
    _publ_author_address
    'Gonz\'alez, Mar\'ia' .
;
Dpto. Qu\'imica Org\'anica
Facultade de Qu\'imica
Universidade de Vigo
E-36310 Vigo
Spain
;
    'Mart\'inez, Andrea' .
;
Dpto. Qu\'imica Org\'anica
Facultade de Qu\'imica
Universidade de Vigo
E-36310 Vigo
Spain
;
    'Rivadulla, Marcos L.' .
;
Dpto. Qu\'imica Org\'anica
Facultade de Qu\'imica
Universidade de Vigo
E-36310 Vigo
Spain
;
    'Covelo, Berta' .
;
Unidad de Difracci\'on de Raios X de Monocristal
Servicio Determinaci\'on Estructural, Prote\'omica e Xen\'omica
CACTI-Universidade de Vigo
E-36310 Vigo
Spain
;
