# Supplementary material for: (3aRS,7aSR)-7a-Meth­oxy-2-oxo-2,3,3a,4,5,6,7,7a-octa­hydro-1-benzofuran-4,4-dicarbonitrile
Source: Acta Crystallogr Sect E Struct Rep Online. 2012 Nov 30;68(Pt 12):o3496. doi: 10.1107/S1600536812048519 (PMC3589067; doi:10.1107/S1600536812048519)
Supplement: Supplementary file 2 [file e-68-o3496-Isup2.hkl]

# 
# h,k,l, Fc-squared, Fo-squared, sigma(Fo-squared) and status flag 
# 
data_I
_shelx_title ' yf11531s in P2(1)/n' 
_shelx_refln_list_code          4 
_shelx_F_calc_maximum      133.58 
_exptl_crystal_F_000       464.00 
_reflns_d_resolution_high  0.8404 
 
loop_ 
 _symmetry_equiv_pos_as_xyz 
 'x, y, z' 
 '-x+1/2, y+1/2, -z+1/2' 
 '-x, -y, -z' 
 'x-1/2, -y-1/2, z-1/2' 
 
_cell_length_a    11.8165 
_cell_length_b     7.2284 
_cell_length_c    13.0166 
_cell_angle_alpha  90.000 
_cell_angle_beta  104.250 
_cell_angle_gamma  90.000 
 
_shelx_F_squared_multiplier     1.000 
 
loop_ 
 _refln_index_h 
 _refln_index_k 
 _refln_index_l 
 _refln_F_squared_calc 
 _refln_F_squared_meas 
 _refln_F_squared_sigma 
 _refln_observed_status 
   2   0   0      988.44      898.18     19.33 o 
   4   0   0        6.75       11.50      1.04 o 
   6   0   0     1078.99     1051.03     14.26 o 
   8   0   0       64.06       85.35      3.61 o 
  10   0   0       90.73       83.06      9.23 o 
  12   0   0        0.33       -2.61      5.22 o 
   1   1   0     3724.07     3685.77     36.26 o 
   2   1   0       17.98       19.42      1.41 o 
   3   1   0      442.88      440.23      5.99 o 
   4   1   0     1852.86     1764.37     14.95 o 
   5   1   0     2900.26     3119.83     25.56 o 
   6   1   0        3.45        6.54      0.98 o 
   7   1   0       55.42       49.24      2.53 o 
   8   1   0       27.24       19.68      2.56 o 
   9   1   0        0.78       -1.33      1.96 o 
  10   1   0       10.51        7.58      2.66 o 
  11   1   0       47.75       55.37      5.97 o 
  12   1   0       11.63        9.76      4.25 o 
  13   1   0        0.03       -2.46      4.12 o 
   0   2   0     2153.43     2262.00     46.49 o 
   1   2   0     4398.41     3913.16     55.98 o 
   2   2   0      506.94      551.20      5.94 o 
   3   2   0       24.79       28.37      2.64 o 
   4   2   0     1298.08     1428.66     16.15 o 
   5   2   0       60.74       66.62      3.12 o 
   6   2   0      186.93      213.64      4.75 o 
   7   2   0       53.32       57.12      3.36 o 
   8   2   0      186.61      199.17      6.50 o 
   9   2   0       30.54       28.43      2.99 o 
  10   2   0      188.10      190.70      5.69 o 
  11   2   0        0.06        0.84      2.58 o 
  12   2   0        1.70       -2.36      4.18 o 
  13   2   0       18.20       18.51      5.48 o 
   1   3   0      466.86      450.63      6.27 o 
   2   3   0      597.10      548.54      6.49 o 
   3   3   0      186.22      184.47      3.71 o 
   4   3   0      175.99      140.35      3.81 o 
   5   3   0      701.02      736.56     10.41 o 
   6   3   0        5.78        2.20      1.79 o 
   7   3   0       85.72       98.03      4.04 o 
   8   3   0       39.69       35.65      3.22 o 
   9   3   0      145.12      161.23      8.45 o 
  10   3   0       10.95        8.98      2.73 o 
  11   3   0      130.01      147.89      5.61 o 
  12   3   0       10.20        4.40      3.13 o 
   0   4   0      656.26      722.15     17.94 o 
   1   4   0       60.88       56.40      3.32 o 
   2   4   0       58.34       84.71      2.78 o 
   3   4   0        0.00       -0.93      1.34 o 
   4   4   0       97.84      100.02      4.18 o 
   5   4   0        1.66        2.39      2.04 o 
   6   4   0      185.21      195.40      5.28 o 
   7   4   0       49.37       55.94      3.67 o 
   8   4   0      110.90      118.93      4.64 o 
   9   4   0      148.19      133.94      5.96 o 
  10   4   0        1.20        6.44      3.36 o 
  11   4   0       21.88       22.82      3.51 o 
  12   4   0        0.03       -3.34      3.34 o 
   1   5   0       53.97       67.55      3.12 o 
   2   5   0        0.07       -1.31      1.31 o 
   3   5   0      122.86      129.88      4.91 o 
   4   5   0        6.33        2.86      2.42 o 
   5   5   0      174.15      170.21      5.93 o 
   6   5   0      286.77      270.90      7.70 o 
   7   5   0      148.37      167.02      9.69 o 
   8   5   0        0.06        1.63      3.42 o 
   9   5   0       51.56       52.61      4.92 o 
  10   5   0        2.55       -0.50      3.18 o 
  11   5   0        4.43        0.28      3.88 o 
   0   6   0      243.70      224.41      7.80 o 
   1   6   0        0.28       -2.16      2.16 o 
   2   6   0       31.87       47.74      3.99 o 
   3   6   0       15.55       19.01      3.86 o 
   4   6   0       19.38       18.30      3.27 o 
   5   6   0        0.73       -0.62      2.43 o 
   6   6   0        9.76        8.53      3.13 o 
   7   6   0        0.16       -3.44      3.44 o 
   8   6   0       54.91       59.83     14.02 o 
   9   6   0        5.39        8.45      4.80 o 
   1   7   0        0.81       -4.35      4.35 o 
   2   7   0        0.98        1.74      3.69 o 
   3   7   0      303.31      299.73     10.83 o 
   4   7   0        0.18       -3.48      3.48 o 
   5   7   0        1.72       -2.99      3.69 o 
   6   7   0        0.09       -3.67      3.67 o 
   7   7   0       14.07        7.14      4.30 o 
   1   8   0       13.58        5.99      4.29 o 
   2   8   0        2.29        1.71      4.36 o 
   3   8   0       13.39       10.42      4.73 o 
   4   8   0        1.44        2.52      5.49 o 
   5   8   0       12.73        6.79      7.31 o 
 -13   0   1       36.97       53.29      9.23 o 
 -11   0   1       47.17       46.32      7.84 o 
  -9   0   1        6.79        5.08      2.22 o 
  -7   0   1     2824.08     2839.71     90.68 o 
  -5   0   1     5312.92     5717.84     79.85 o 
  -3   0   1     9470.21     9903.88    132.33 o 
  -1   0   1      409.10      393.92      8.71 o 
   1   0   1     4966.44     4971.00     68.45 o 
   3   0   1     1889.40     1964.77     28.68 o 
   5   0   1     2004.02     2259.86     33.90 o 
   7   0   1      121.80      124.00      3.57 o 
   9   0   1      187.76      178.74      6.61 o 
  11   0   1        4.80        0.70      4.88 o 
  13   0   1        0.48       -5.75      5.75 o 
 -13   1   1        0.11       -3.74      3.74 o 
 -12   1   1        0.86       -2.10      3.63 o 
 -11   1   1      198.89      164.29      8.06 o 
 -10   1   1       21.82       26.74      2.97 o 
  -9   1   1      125.00      109.74      3.44 o 
  -8   1   1     1324.86     1312.82     15.93 o 
  -7   1   1      397.53      386.47      5.52 o 
  -6   1   1      721.20      769.60      8.74 o 
  -5   1   1       82.44       91.74      2.17 o 
  -4   1   1      564.75      590.08      6.44 o 
  -3   1   1     1255.30     1089.04     10.45 o 
  -2   1   1      690.53      630.69      7.15 o 
  -1   1   1     7602.64     6492.31     92.38 o 
   0   1   1      348.75      343.14      5.91 o 
   1   1   1     1653.77     1363.20     18.75 o 
   2   1   1       85.45       93.26      1.98 o 
   3   1   1      139.64      136.07      2.55 o 
   4   1   1        0.89       -0.63      0.69 o 
   5   1   1     1189.17     1131.88     10.19 o 
   6   1   1      537.46      586.59      6.71 o 
   7   1   1       11.15        8.54      2.50 o 
   8   1   1      284.36      280.19      5.88 o 
   9   1   1       70.63       65.62      4.58 o 
  10   1   1        0.21        1.58      2.73 o 
  11   1   1       23.42       12.47      4.54 o 
  12   1   1        4.56        8.05      7.92 o 
  13   1   1        0.02       -3.69      4.48 o 
 -13   2   1        0.75       -0.53      4.37 o 
 -12   2   1        1.43       -0.84      3.24 o 
 -11   2   1      185.31      215.82      6.20 o 
 -10   2   1        1.01        0.73      2.34 o 
  -9   2   1        1.48       -2.03      2.03 o 
  -8   2   1      552.82      503.07      8.66 o 
  -7   2   1      191.33      195.99      5.53 o 
  -6   2   1       18.31       17.62      2.38 o 
  -5   2   1      302.17      323.73      6.56 o 
  -4   2   1       88.42       81.88      2.59 o 
  -3   2   1     2287.71     2394.36     21.96 o 
  -2   2   1     1062.84      985.94     11.02 o 
  -1   2   1     2485.30     2581.89     53.29 o 
   0   2   1        0.45        1.04      1.25 o 
   1   2   1      638.48      675.99      9.45 o 
   2   2   1      150.35      147.37      4.30 o 
   3   2   1      808.30      775.54     11.36 o 
   4   2   1       60.24       61.49      3.28 o 
   5   2   1      278.68      321.13      6.84 o 
   6   2   1      135.72      123.51      3.34 o 
   7   2   1       30.56       23.97      2.49 o 
   8   2   1       92.12       89.93      4.20 o 
   9   2   1        5.34        2.29      2.24 o 
  10   2   1      245.74      231.48      6.35 o 
  11   2   1        1.38        2.51      3.04 o 
  12   2   1        3.20        2.36      7.84 o 
 -12   3   1        7.86       12.66      3.27 o 
 -11   3   1        3.45       -0.74      2.70 o 
 -10   3   1       18.61       11.28      2.74 o 
  -9   3   1        0.09       -2.64      2.64 o 
  -8   3   1      924.40      914.89     15.58 o 
  -7   3   1       60.10       69.25      4.29 o 
  -6   3   1      189.69      192.42      5.66 o 
  -5   3   1        2.82        0.52      1.51 o 
  -4   3   1      672.17      713.49      8.38 o 
  -3   3   1     1034.85      886.72     12.10 o 
  -2   3   1        3.64        2.45      1.11 o 
  -1   3   1      541.46      438.13      8.05 o 
   0   3   1       44.04       47.17      2.71 o 
   1   3   1      650.53      576.07     14.37 o 
   2   3   1      233.22      253.26      7.20 o 
   3   3   1       68.42       81.33      2.41 o 
   4   3   1        0.20       -0.40      1.67 o 
   5   3   1       16.83       15.26      2.33 o 
   6   3   1      329.42      339.46      6.79 o 
   7   3   1        9.53        6.53      2.15 o 
   8   3   1       29.52       35.24      3.08 o 
   9   3   1      277.89      244.63      6.49 o 
  10   3   1        4.98        9.91      2.79 o 
  11   3   1        0.13        1.71      2.80 o 
  12   3   1       58.89       63.76      5.65 o 
 -12   4   1        3.59        5.31      3.52 o 
 -11   4   1        6.73        5.38      3.72 o 
 -10   4   1       19.11       10.73      2.95 o 
  -9   4   1        0.11        3.17      2.80 o 
  -8   4   1      172.92      157.31      7.32 o 
  -7   4   1        3.74        2.48      2.53 o 
  -6   4   1        8.39        5.93      4.27 o 
  -5   4   1       33.24       37.35      3.28 o 
  -4   4   1      242.65      244.43      4.16 o 
  -3   4   1      845.85      897.39     11.67 o 
  -2   4   1      192.14      181.41      5.96 o 
  -1   4   1       12.98       17.99      2.08 o 
   0   4   1      751.23      708.82     13.79 o 
   1   4   1      203.74      225.64      6.55 o 
   2   4   1      502.22      457.21     14.31 o 
   3   4   1      250.09      226.58      5.29 o 
   4   4   1      108.21      108.23      3.82 o 
   5   4   1       54.80       59.13      3.39 o 
   6   4   1        7.09       10.86      2.34 o 
   7   4   1      115.26      121.56      6.01 o 
   8   4   1      311.00      284.92      7.01 o 
   9   4   1       25.29       21.74      3.19 o 
  10   4   1       20.56       19.83      3.42 o 
  11   4   1        5.71        0.98      3.45 o 
 -11   5   1        7.07        9.04      3.42 o 
 -10   5   1        2.78       -3.97      4.42 o 
  -9   5   1       37.30       18.85      5.14 o 
  -8   5   1        0.74       -0.93      4.35 o 
  -7   5   1       39.11       33.21      4.98 o 
  -6   5   1       13.16       13.64      3.74 o 
  -5   5   1       28.14       39.81      4.55 o 
  -4   5   1      132.27      125.84      6.09 o 
  -3   5   1       24.45       18.49      2.14 o 
  -2   5   1        0.94       -0.48      1.59 o 
  -1   5   1      213.77      208.48      5.80 o 
   0   5   1      194.31      187.17      5.34 o 
   1   5   1       26.34       25.34      2.70 o 
   2   5   1        4.09        5.83      1.86 o 
   3   5   1       13.41       13.91      3.53 o 
   4   5   1      193.84      203.20      6.41 o 
   5   5   1        0.33       -0.21      2.29 o 
   6   5   1        4.24        3.82      2.48 o 
   7   5   1        0.10       -1.73      2.67 o 
   8   5   1        2.46       -2.71      2.71 o 
   9   5   1       90.71      101.24      5.47 o 
  10   5   1        0.38       -0.48      3.48 o 
  -9   6   1        0.08       -3.65      4.00 o 
  -8   6   1       27.78       27.42      5.23 o 
  -7   6   1       60.50       70.07      6.57 o 
  -6   6   1        0.55       -0.45      3.26 o 
  -5   6   1       13.87        6.01      3.64 o 
  -4   6   1       84.98       83.97      6.52 o 
  -3   6   1       22.84       18.90      3.69 o 
  -2   6   1      198.87      205.25      5.37 o 
  -1   6   1       37.44       42.33      3.53 o 
   0   6   1        0.40        1.11      2.24 o 
   1   6   1       26.88       29.34      3.22 o 
   2   6   1      400.53      361.37      8.97 o 
   3   6   1      206.10      191.92      6.56 o 
   4   6   1      112.73      116.39      5.66 o 
   5   6   1       24.36       28.02      3.65 o 
   6   6   1        2.97       -1.13      2.46 o 
   7   6   1        0.05       -2.97      2.97 o 
   8   6   1        7.77        9.27      4.61 o 
   9   6   1        0.67       -4.30      4.30 o 
  -8   7   1       16.82       15.31      5.27 o 
  -7   7   1        0.01       -0.32      4.27 o 
  -6   7   1        2.42        2.40      4.24 o 
  -5   7   1       24.74       18.46      4.62 o 
  -4   7   1       17.24       25.08      7.14 o 
  -3   7   1       13.65       14.92      4.48 o 
  -2   7   1      357.11      392.38     12.31 o 
  -1   7   1       64.70       62.75      4.61 o 
   0   7   1       99.54      113.42      5.88 o 
   1   7   1        0.11       -0.64      2.76 o 
   2   7   1       34.49       39.22      4.07 o 
   3   7   1        1.59       -1.86      2.67 o 
   4   7   1       43.33       50.48      4.78 o 
   5   7   1       12.67       15.82      3.59 o 
   6   7   1        0.06        0.94      3.68 o 
   7   7   1        0.00       -1.90      3.45 o 
  -5   8   1       16.35       21.86      6.62 o 
  -4   8   1        3.31        0.67      4.37 o 
  -3   8   1        3.05        1.55      4.48 o 
  -2   8   1        9.46        8.53      4.68 o 
  -1   8   1        0.63       -2.64      4.01 o 
   1   8   1        5.29        1.49      4.18 o 
   2   8   1       25.54       20.38      4.18 o 
   3   8   1       30.50       37.00      8.31 o 
   4   8   1       40.46       49.57      6.79 o 
 -12   0   2        2.11       17.24      6.79 o 
 -10   0   2       91.16       81.89     10.80 o 
  -8   0   2      107.05      100.93      9.95 o 
  -6   0   2      284.37      328.01      6.14 o 
  -4   0   2      464.77      446.32      8.43 o 
  -2   0   2    17844.23    17165.07    188.54 o 
   0   0   2     2299.16     2151.77     79.75 o 
   2   0   2     1680.91     1758.56     25.80 o 
   4   0   2     1442.45     1501.47     23.44 o 
   6   0   2      167.89      179.85      5.69 o 
   8   0   2      770.50      829.36     10.91 o 
  10   0   2      126.83      125.20     10.97 o 
  12   0   2       19.76        9.93      6.09 o 
 -13   1   2       10.59        6.47      4.41 o 
 -12   1   2       51.68       46.96      4.60 o 
 -11   1   2       62.23       60.05      4.59 o 
 -10   1   2       22.33       17.49      2.76 o 
  -9   1   2        6.33        3.26      1.79 o 
  -8   1   2       76.94       73.70      3.75 o 
  -7   1   2      216.88      226.85      3.69 o 
  -6   1   2      325.69      338.01      4.93 o 
  -5   1   2       25.68       25.07      1.48 o 
  -4   1   2       50.15       61.13      1.77 o 
  -3   1   2       32.54       34.36      1.27 o 
  -2   1   2     1660.79     1396.55     16.74 o 
  -1   1   2     1646.79     1601.18     18.99 o 
   0   1   2      957.55      775.70      7.55 o 
   1   1   2      225.11      223.90      2.85 o 
   2   1   2       44.83       39.58      1.64 o 
   3   1   2      809.38      864.12     10.13 o 
   4   1   2      481.77      436.57      5.93 o 
   5   1   2        0.08        1.06      0.90 o 
   6   1   2       80.09       66.17      5.21 o 
   7   1   2       67.63       79.59      2.54 o 
   8   1   2        4.76        1.34      1.63 o 
   9   1   2       64.36       68.69      3.80 o 
  10   1   2        3.50        0.35      3.55 o 
  11   1   2        0.32       -3.48      3.55 o 
  12   1   2       33.86       44.01      6.02 o 
 -13   2   2       32.45       38.75      7.66 o 
 -12   2   2        5.63        1.26      3.17 o 
 -11   2   2       49.46       55.27      3.96 o 
 -10   2   2       37.04       37.09      4.93 o 
  -9   2   2      102.79      103.99      4.38 o 
  -8   2   2       16.52       20.28      2.12 o 
  -7   2   2       78.05       78.06      2.91 o 
  -6   2   2      424.26      470.63      6.23 o 
  -5   2   2      266.02      304.35      4.52 o 
  -4   2   2       22.07       22.98      2.09 o 
  -3   2   2     1287.84     1234.69     15.78 o 
  -2   2   2     2832.75     2822.59     40.49 o 
  -1   2   2      574.92      579.92     10.54 o 
   0   2   2     1720.41     1792.67     26.90 o 
   1   2   2      221.73      208.63      3.72 o 
   2   2   2      958.35     1024.28     10.20 o 
   3   2   2       78.30       66.86      2.05 o 
   4   2   2      173.55      168.22      3.36 o 
   5   2   2      309.02      293.03      6.60 o 
   6   2   2       22.30       26.48      2.86 o 
   7   2   2       92.79       97.89      4.63 o 
   8   2   2       66.76       85.67      4.11 o 
   9   2   2      117.61      104.94      4.43 o 
  10   2   2       20.33       28.02      3.30 o 
  11   2   2       26.28       13.43      4.66 o 
  12   2   2       47.43       48.67      6.65 o 
 -13   3   2        4.49        2.62      4.07 o 
 -12   3   2       34.00       45.83      4.19 o 
 -11   3   2      117.59      132.53      5.66 o 
 -10   3   2        6.08        3.09      2.50 o 
  -9   3   2      366.54      392.45      8.11 o 
  -8   3   2        2.00        2.83      2.08 o 
  -7   3   2      253.18      246.74      5.85 o 
  -6   3   2      197.34      199.25      5.76 o 
  -5   3   2      316.87      327.02      5.51 o 
  -4   3   2       66.45       73.38      2.76 o 
  -3   3   2      810.63      861.83     12.29 o 
  -2   3   2      107.17      110.94      4.35 o 
  -1   3   2      845.12      931.34     16.07 o 
   0   3   2        1.08       -1.30      1.54 o 
   1   3   2        0.64       -0.56      1.49 o 
   2   3   2       23.42       19.72      1.89 o 
   3   3   2      608.64      638.82      8.61 o 
   4   3   2        6.84        4.03      1.24 o 
   5   3   2        0.41        1.21      2.07 o 
   6   3   2      432.00      398.94      8.88 o 
   7   3   2       10.81       11.89      3.05 o 
   8   3   2        0.03       -1.84      2.62 o 
   9   3   2      534.13      552.28     10.20 o 
  10   3   2       13.91       13.19      2.89 o 
  11   3   2       42.78       47.00      5.40 o 
  12   3   2        4.71        6.12      5.03 o 
 -12   4   2        8.06        6.61      3.38 o 
 -11   4   2        6.18       -1.82      2.85 o 
 -10   4   2        2.08       -1.03      2.51 o 
  -9   4   2      235.98      212.39      7.82 o 
  -8   4   2       79.66       93.84      5.46 o 
  -7   4   2       39.72       35.12      4.48 o 
  -6   4   2       35.01       38.81      4.29 o 
  -5   4   2      151.95      145.26      6.07 o 
  -4   4   2        1.04        3.18      1.76 o 
  -3   4   2      804.97      773.66     15.85 o 
  -2   4   2       53.79       49.80      5.75 o 
  -1   4   2        0.40        0.01      1.96 o 
   0   4   2      310.65      288.46      7.57 o 
   1   4   2     1045.83      971.84     14.50 o 
   2   4   2      320.94      329.98      8.21 o 
   3   4   2       99.18       96.44      3.57 o 
   4   4   2      284.78      294.86      7.27 o 
   5   4   2       28.35       36.59      3.52 o 
   6   4   2      222.74      221.33      6.80 o 
   7   4   2        3.62        1.01      2.09 o 
   8   4   2       77.45       82.15      4.52 o 
   9   4   2        3.03        3.52      2.59 o 
  10   4   2        4.95        0.25      2.89 o 
  11   4   2        3.01        1.40      3.23 o 
 -11   5   2       72.45       86.08      5.45 o 
 -10   5   2        0.27       -3.08      3.08 o 
  -9   5   2       47.49       63.93      5.19 o 
  -8   5   2      132.84      137.09      8.62 o 
  -7   5   2        4.10        0.32      4.01 o 
  -6   5   2       27.42       27.74      4.36 o 
  -5   5   2       29.38       28.32      4.16 o 
  -4   5   2       30.37       24.80      5.31 o 
  -3   5   2        8.96        8.64      2.43 o 
  -1   5   2       46.03       52.48      4.44 o 
   0   5   2       14.26       19.76      3.57 o 
   1   5   2      137.75      125.80      4.65 o 
   2   5   2       79.25       79.75      4.10 o 
   3   5   2        0.09       -3.48      3.48 o 
   4   5   2       16.18       15.65      3.56 o 
   5   5   2        3.74        0.11      1.96 o 
   6   5   2       29.81       33.67      3.75 o 
   7   5   2      103.15      122.83      5.33 o 
   8   5   2       50.31       53.96      4.10 o 
   9   5   2        2.82       -0.08      2.75 o 
  10   5   2       28.45       31.50      4.02 o 
 -10   6   2       11.64       12.79      4.86 o 
  -9   6   2       38.51       32.20      6.53 o 
  -8   6   2        0.02       -3.74      3.82 o 
  -7   6   2       36.29       50.44      5.95 o 
  -6   6   2       16.57       13.24      3.99 o 
  -5   6   2        8.94        2.80      3.42 o 
  -4   6   2      194.79      196.47      8.71 o 
  -3   6   2      226.19      201.07     11.32 o 
  -2   6   2      147.17      135.18      4.47 o 
  -1   6   2       22.23       15.81      4.96 o 
   0   6   2        0.18       -0.55      5.31 o 
   1   6   2       48.45       58.92      4.18 o 
   2   6   2       35.48       41.94      3.34 o 
   3   6   2       14.15        6.31      2.64 o 
   4   6   2       90.84      107.55      5.82 o 
   5   6   2       68.62       64.31      4.91 o 
   6   6   2      127.57      133.31      7.16 o 
   7   6   2       24.66       26.19      3.97 o 
   8   6   2       39.11       30.71      4.50 o 
   9   6   2        0.55        2.40      3.52 o 
  -8   7   2       13.79       14.80      6.97 o 
  -7   7   2       40.14       51.35      8.71 o 
  -6   7   2        0.01        2.09      4.19 o 
  -5   7   2       54.33       55.71      6.28 o 
  -4   7   2       37.05       43.69      5.40 o 
  -3   7   2        0.41       -0.55      5.83 o 
  -2   7   2       19.90       20.40      4.61 o 
  -1   7   2       88.34      115.32      5.48 o 
   0   7   2        4.08        6.17      2.88 o 
   1   7   2      117.19      130.70      6.21 o 
   2   7   2        0.38       -1.06      2.60 o 
   3   7   2        0.67        0.23      2.77 o 
   4   7   2       40.71       42.28      4.66 o 
   5   7   2       69.96       79.85      5.73 o 
   6   7   2      122.40      137.61      7.34 o 
   7   7   2        2.41       -1.20      3.48 o 
  -5   8   2       19.41       16.89      6.97 o 
  -4   8   2        5.69        9.45     13.06 o 
  -3   8   2       24.48       13.46      4.83 o 
  -2   8   2       14.79       14.53      7.92 o 
  -1   8   2        0.51       -5.75      5.75 o 
   0   8   2       18.52       19.90      4.44 o 
   1   8   2       12.36        9.99      3.56 o 
   2   8   2        7.27        6.93      3.48 o 
   3   8   2       83.83       88.17     10.40 o 
   4   8   2       11.80       22.14      4.38 o 
 -13   0   3        8.53       10.27      5.92 o 
 -11   0   3      137.59      139.66     10.27 o 
  -9   0   3        1.19       -0.99      2.20 o 
  -7   0   3      260.50      292.21      6.09 o 
  -5   0   3       47.84       37.12      4.89 o 
  -3   0   3      969.22      981.56     19.46 o 
  -1   0   3     1097.67     1145.98     13.89 o 
   1   0   3    12432.85    12852.68    174.64 o 
   3   0   3     2400.71     2678.88     39.16 o 
   5   0   3      830.23      898.86     16.15 o 
   7   0   3       34.32       34.95      3.85 o 
   9   0   3      198.78      210.88     12.71 o 
  11   0   3        0.19        2.44      5.57 o 
 -13   1   3        2.07        3.17      4.00 o 
 -12   1   3        0.51        0.05      3.03 o 
 -11   1   3        0.17        1.01      2.68 o 
 -10   1   3      148.12      132.96      4.48 o 
  -9   1   3      381.29      323.21     12.05 o 
  -8   1   3        4.99        3.31      1.29 o 
  -7   1   3       40.98       49.93      2.32 o 
  -6   1   3      787.89      848.08      8.67 o 
  -5   1   3      161.08      161.67      2.82 o 
  -4   1   3      923.24     1035.23      9.63 o 
  -3   1   3       13.58       12.65      1.10 o 
  -2   1   3      305.79      315.61      4.27 o 
  -1   1   3     1320.49     1177.56     14.70 o 
   0   1   3      237.29      213.89      2.92 o 
   1   1   3     6745.12     6203.02     60.19 o 
   2   1   3     1276.11     1342.54     14.77 o 
   3   1   3      538.20      476.05      6.63 o 
   4   1   3        0.16       -1.18      1.18 o 
   5   1   3      189.25      183.48      4.08 o 
   6   1   3     1084.08     1107.51     11.87 o 
   7   1   3      402.03      356.61      8.14 o 
   8   1   3      271.35      282.43      7.62 o 
   9   1   3        3.54        0.67      2.59 o 
  10   1   3      103.42      101.50      7.57 o 
  11   1   3       11.54       10.63      5.49 o 
  12   1   3        3.74       -1.72      4.79 o 
 -13   2   3        0.39       -3.55      3.55 o 
 -12   2   3        6.02        6.04      3.38 o 
 -11   2   3        6.91        4.30      2.62 o 
 -10   2   3       51.31       64.88      4.42 o 
  -9   2   3      208.81      206.29      4.75 o 
  -8   2   3      120.63      110.98      3.46 o 
  -7   2   3       43.06       55.86      3.45 o 
  -6   2   3       48.38       43.62      2.06 o 
  -5   2   3     1015.03     1080.08     11.50 o 
  -4   2   3        0.85       -1.03      1.03 o 
  -3   2   3      474.62      476.06      6.43 o 
  -2   2   3      496.35      462.38      6.19 o 
  -1   2   3     1542.45     1752.82     21.50 o 
   0   2   3      656.91      649.98      9.24 o 
   1   2   3      930.85      920.97     10.57 o 
   2   2   3        6.17        7.34      0.92 o 
   3   2   3       52.47       56.74      3.27 o 
   4   2   3        3.48        2.58      1.58 o 
   5   2   3        7.61        7.57      2.21 o 
   6   2   3        1.12        0.32      2.14 o 
   7   2   3       24.34       24.91      3.30 o 
   8   2   3       27.79       19.38      3.35 o 
   9   2   3        1.60       -2.06      2.06 o 
  10   2   3      155.35      153.99      5.36 o 
  11   2   3        0.01       -3.01      3.80 o 
  12   2   3        0.92        6.63      4.79 o 
 -13   3   3        0.09        0.77      3.88 o 
 -12   3   3        0.35       -2.87      2.87 o 
 -11   3   3        6.20        1.63      2.71 o 
 -10   3   3      581.22      570.93     10.42 o 
  -9   3   3        0.17       -0.13      2.26 o 
  -8   3   3        2.33        3.73      2.25 o 
  -7   3   3      733.49      663.22     10.28 o 
  -6   3   3      696.98      749.34      9.21 o 
  -5   3   3      174.38      167.34      3.91 o 
  -4   3   3       83.25       74.90      2.68 o 
  -3   3   3      103.66      117.79      3.47 o 
  -2   3   3      502.21      543.71     16.11 o 
  -1   3   3       14.87        9.36      2.08 o 
   0   3   3       28.83       41.10      2.39 o 
   1   3   3       48.33       45.03      2.09 o 
   2   3   3      168.21      176.74      3.21 o 
   3   3   3        1.09       -0.42      0.92 o 
   4   3   3       18.65       22.57      2.67 o 
   5   3   3       19.42       11.60      2.50 o 
   6   3   3      138.68      121.82      5.09 o 
   7   3   3      419.94      380.60      9.11 o 
   8   3   3        3.28        3.00      2.75 o 
   9   3   3        6.44        2.64      2.53 o 
  10   3   3       34.53       36.84      3.65 o 
  11   3   3       64.08       62.43      4.66 o 
 -12   4   3        9.80        9.79      3.98 o 
 -11   4   3       12.90        8.51      3.22 o 
 -10   4   3       28.76       26.55      3.36 o 
  -9   4   3        0.00        0.29      2.33 o 
  -8   4   3       22.66       19.50      3.24 o 
  -7   4   3        5.82        0.04      2.55 o 
  -6   4   3        4.70       -1.25      2.50 o 
  -5   4   3      247.25      242.43      5.71 o 
  -4   4   3      166.36      166.02      4.70 o 
  -3   4   3      388.33      421.20     11.86 o 
  -2   4   3       25.41       30.07      3.14 o 
  -1   4   3        0.08       -0.52      1.85 o 
   0   4   3      269.79      251.83      7.18 o 
   1   4   3      960.52      963.36     14.70 o 
   2   4   3       86.29       88.33      3.64 o 
   3   4   3        1.76        3.28      1.89 o 
   4   4   3      114.55      105.10      4.52 o 
   5   4   3      142.23      143.41      5.39 o 
   6   4   3       36.83       35.66      3.75 o 
   7   4   3      154.41      161.13      6.30 o 
   8   4   3        4.81        3.07      2.08 o 
   9   4   3        2.19       -0.16      2.62 o 
  10   4   3      101.58       99.41      5.39 o 
  11   4   3        9.62        6.29      3.35 o 
 -11   5   3       23.24       18.59      5.17 o 
 -10   5   3        0.13       -0.09      3.93 o 
  -9   5   3        4.15       -1.38      3.29 o 
  -8   5   3        0.68       -2.61      2.61 o 
  -7   5   3        2.11        1.82      2.67 o 
  -6   5   3       34.58       45.54      4.85 o 
  -5   5   3      155.86      134.95      6.25 o 
  -4   5   3        0.11        0.98      2.11 o 
  -3   5   3        0.73        0.49      1.90 o 
  -2   5   3       17.92       17.38      3.17 o 
  -1   5   3        0.98       -0.80      3.66 o 
   0   5   3       26.21       34.71      5.05 o 
   1   5   3      132.26      115.08      4.55 o 
   2   5   3      108.19      114.22      4.46 o 
   3   5   3       34.09       34.36      4.96 o 
   4   5   3        9.10       11.22      3.74 o 
   5   5   3        0.73       -3.26      3.26 o 
   6   5   3       11.99       13.06      3.29 o 
   7   5   3      152.83      140.92      5.39 o 
   8   5   3        0.72       -0.48      3.23 o 
   9   5   3        2.46        4.62      2.93 o 
  10   5   3       11.00       11.21      3.49 o 
 -10   6   3       12.87        5.91      4.77 o 
  -9   6   3       10.56       12.94      4.49 o 
  -8   6   3       21.65       18.93      4.36 o 
  -7   6   3        0.58        0.64      3.51 o 
  -6   6   3        6.11        5.91      3.63 o 
  -5   6   3       94.12      105.40      6.83 o 
  -4   6   3       30.09       34.11      4.61 o 
  -3   6   3       31.15       45.52      3.95 o 
  -2   6   3      252.72      240.42      8.49 o 
  -1   6   3        0.01        0.44      3.74 o 
   0   6   3       15.68        9.65      3.49 o 
   1   6   3      621.55      612.35     12.10 o 
   2   6   3      127.33      120.56      7.11 o 
   3   6   3       10.62       12.16      3.88 o 
   4   6   3       71.94       55.41      9.84 o 
   5   6   3        6.67        3.14      2.44 o 
   6   6   3       55.09       48.37      4.84 o 
   7   6   3        2.40       -0.04      3.18 o 
   8   6   3        0.62       -1.91      3.36 o 
  -8   7   3        3.57        5.65      4.35 o 
  -7   7   3        0.18       -5.57      5.57 o 
  -6   7   3        0.03       -0.52      5.57 o 
  -5   7   3        9.99       20.72      6.79 o 
  -4   7   3      145.87      160.80      8.00 o 
  -3   7   3       33.50       32.04      4.96 o 
  -2   7   3       41.16       38.23     11.93 o 
  -1   7   3       69.25       73.81      4.25 o 
   0   7   3       19.98       13.57      3.93 o 
   1   7   3       11.95        9.00      2.67 o 
   2   7   3        7.97        6.28      2.97 o 
   3   7   3       91.49       91.94      5.81 o 
   4   7   3        5.71        7.53      3.48 o 
   5   7   3        0.33       -2.58      3.06 o 
   6   7   3        0.27       -0.03      3.25 o 
  -4   8   3       16.42       14.45      6.79 o 
  -3   8   3       21.14       20.55      7.49 o 
  -2   8   3        1.73       -3.66      5.92 o 
   0   8   3       41.42       47.45      4.95 o 
   1   8   3        0.09        2.70      3.58 o 
   2   8   3       54.42       59.74      5.54 o 
   3   8   3       17.30       17.59      4.23 o 
 -14   0   4       14.96       11.84      7.31 o 
 -12   0   4       17.79       16.75      4.19 o 
 -10   0   4      403.11      420.02      8.92 o 
  -8   0   4        1.70        3.83      2.00 o 
  -6   0   4      121.09      127.35      3.70 o 
  -4   0   4      223.69      223.99      4.48 o 
  -2   0   4     7432.85     7888.92    107.44 o 
   0   0   4     2504.09     2756.80     39.37 o 
   2   0   4     1134.46     1353.06     21.36 o 
   4   0   4      343.42      349.59      8.35 o 
   6   0   4      577.06      659.72     13.78 o 
   8   0   4       17.33        1.92      5.22 o 
  10   0   4       32.61       33.43      7.31 o 
  12   0   4        1.23        5.40      6.62 o 
 -13   1   4        6.18        1.94      4.22 o 
 -12   1   4       42.25       36.68      4.25 o 
 -11   1   4       31.43       41.24      3.26 o 
 -10   1   4      158.12      130.54      7.84 o 
  -9   1   4       26.03       27.30      2.40 o 
  -8   1   4       12.97       12.78      1.79 o 
  -7   1   4     1011.71     1000.07     10.28 o 
  -6   1   4       93.97       83.67      2.28 o 
  -5   1   4        7.29        6.24      1.03 o 
  -4   1   4      982.63      904.03      8.72 o 
  -3   1   4      362.60      392.89      5.71 o 
  -2   1   4     1750.92     1533.54     22.31 o 
  -1   1   4      780.91      838.87     11.48 o 
   0   1   4     2869.52     2612.74     23.67 o 
   1   1   4      834.89      848.55      8.83 o 
   2   1   4     1123.07     1000.70     11.75 o 
   3   1   4        0.16       -1.14      1.14 o 
   4   1   4        0.01        2.48      1.33 o 
   5   1   4       45.62       43.56      2.56 o 
   6   1   4        3.77        0.06      1.72 o 
   7   1   4       28.16       36.34      3.66 o 
   8   1   4        0.23       -0.78      2.77 o 
   9   1   4       49.29       50.30      5.78 o 
  10   1   4        5.74        1.57      6.62 o 
  11   1   4        6.41        2.27      4.18 o 
  12   1   4        5.84        4.54      4.92 o 
 -13   2   4       11.20        8.81      4.59 o 
 -12   2   4        1.18        0.07      2.67 o 
 -11   2   4        8.13       10.06      2.74 o 
 -10   2   4        2.13        3.16      2.03 o 
  -9   2   4       54.23       48.28      3.03 o 
  -8   2   4        7.31        5.65      1.70 o 
  -7   2   4       95.09       94.47      2.73 o 
  -6   2   4      432.38      462.66      6.39 o 
  -5   2   4      154.92      133.29      3.30 o 
  -4   2   4        6.85        5.99      1.38 o 
  -3   2   4       75.91       90.38      2.82 o 
  -2   2   4     3938.36     4332.06     48.77 o 
  -1   2   4     4294.22     4039.03     46.74 o 
   0   2   4        4.68        8.22      1.06 o 
   1   2   4        5.22        6.52      1.04 o 
   2   2   4        8.81        8.47      1.17 o 
   3   2   4      324.33      307.73      5.42 o 
   4   2   4       81.64       89.58      2.96 o 
   5   2   4      115.13       97.01      4.19 o 
   6   2   4      208.69      234.25      6.66 o 
   7   2   4      209.39      182.21      6.24 o 
   8   2   4      170.77      164.97      6.24 o 
   9   2   4       92.49       86.25      5.53 o 
  10   2   4       27.64       30.36      3.41 o 
  11   2   4       38.33       24.25      6.18 o 
 -13   3   4       73.51       89.35      6.23 o 
 -12   3   4       14.57       12.90      4.27 o 
 -11   3   4       12.45        8.11      6.01 o 
 -10   3   4      258.56      246.57      6.53 o 
  -9   3   4       73.36       86.87      4.47 o 
  -8   3   4        3.56        5.56      2.21 o 
  -7   3   4      580.62      614.76      9.76 o 
  -6   3   4      218.79      198.42      4.48 o 
  -5   3   4      573.20      606.91      8.69 o 
  -4   3   4      137.44      135.75      5.00 o 
  -3   3   4      165.94      205.74      4.82 o 
  -2   3   4      332.99      345.75      9.54 o 
  -1   3   4     1233.11     1316.79     17.63 o 
   0   3   4      272.02      285.60      5.10 o 
   1   3   4        4.72        2.83      1.31 o 
   2   3   4        2.75        1.10      1.10 o 
   3   3   4       18.88       21.06      2.03 o 
   4   3   4        8.85        9.38      2.40 o 
   5   3   4       25.54       29.41      3.19 o 
   6   3   4      123.78      114.53      5.06 o 
   7   3   4        3.10        1.82      2.60 o 
   8   3   4        7.50        6.30      2.99 o 
   9   3   4       85.81      107.04      6.26 o 
  10   3   4        3.84        2.69      2.89 o 
  11   3   4        0.00       -1.26      4.36 o 
 -12   4   4        0.54        0.25      3.55 o 
 -11   4   4        4.04       -3.11      3.11 o 
 -10   4   4       38.40       42.70      4.38 o 
  -9   4   4      120.71      130.18      7.88 o 
  -8   4   4       62.40       78.41      4.81 o 
  -7   4   4      558.50      495.28     10.26 o 
  -6   4   4       15.37       11.56      2.68 o 
  -5   4   4      307.39      274.39      5.62 o 
  -4   4   4       13.76       14.18      1.94 o 
  -3   4   4        0.31       -1.34      1.34 o 
  -2   4   4      223.83      223.08      5.69 o 
  -1   4   4       66.46       72.96      3.38 o 
   0   4   4      236.98      251.07      5.80 o 
   1   4   4        1.35        1.46      1.51 o 
   2   4   4      193.99      198.05      5.46 o 
   3   4   4       44.18       53.44      3.68 o 
   4   4   4       94.57      100.47      4.89 o 
   5   4   4       10.92        6.02      2.80 o 
   6   4   4       11.17       15.01      2.97 o 
   7   4   4       53.24       47.20      4.38 o 
   8   4   4       30.29       31.58      4.38 o 
   9   4   4      103.75      101.53      4.84 o 
  10   4   4        0.40       -0.57      3.01 o 
 -11   5   4       16.54       17.58      6.01 o 
 -10   5   4        7.31        1.01      4.29 o 
  -9   5   4        0.07       -3.38      3.38 o 
  -8   5   4       23.92       16.19      4.25 o 
  -7   5   4      299.13      301.36     10.47 o 
  -6   5   4       90.74       95.16      4.92 o 
  -5   5   4       13.39       14.93      2.85 o 
  -4   5   4      305.50      285.76      6.19 o 
  -3   5   4       12.18        9.87      3.59 o 
  -2   5   4       37.54       33.21      3.21 o 
  -1   5   4       99.31      110.82      4.45 o 
   0   5   4      223.18      214.51      5.99 o 
   1   5   4       97.25      100.97      3.71 o 
   2   5   4        3.84       -1.81      2.82 o 
   3   5   4      208.24      195.65      8.06 o 
   4   5   4       72.27       73.28      5.97 o 
   5   5   4        3.04        2.52      3.32 o 
   6   5   4        6.97        6.07      3.11 o 
   7   5   4       20.28       15.30      3.71 o 
   8   5   4       14.96        6.52      3.60 o 
   9   5   4      111.59      143.15      6.62 o 
  -9   6   4        1.21        2.76      4.24 o 
  -8   6   4       42.09       55.60      6.27 o 
  -7   6   4        1.64        2.25      3.63 o 
  -6   6   4      126.35      127.81      7.68 o 
  -5   6   4       66.87       49.07      8.62 o 
  -4   6   4       61.80       59.28      4.42 o 
  -3   6   4        0.95        2.59      2.63 o 
  -2   6   4       13.81       13.93      3.57 o 
  -1   6   4      421.59      404.66     11.39 o 
   0   6   4       17.99       18.98      3.16 o 
   1   6   4        0.02       -1.57      3.12 o 
   2   6   4       61.09       60.45      7.40 o 
   3   6   4       21.43       19.30      6.53 o 
   4   6   4       67.11       74.36     12.02 o 
   5   6   4       44.41       44.26      5.72 o 
   6   6   4       32.18       32.56      5.42 o 
   7   6   4        2.73        1.06      3.12 o 
   8   6   4        3.61        2.05      3.70 o 
  -7   7   4        7.92       11.91      4.81 o 
  -6   7   4       34.08       32.20      8.97 o 
  -5   7   4        8.17       12.49      7.14 o 
  -4   7   4       82.35      103.28     18.46 o 
  -3   7   4       37.17       50.85      7.66 o 
  -2   7   4        1.91        0.08      3.51 o 
  -1   7   4        0.00        0.21      3.75 o 
   0   7   4       12.23       13.65      4.41 o 
   1   7   4        1.38        0.26      3.64 o 
   2   7   4       46.78       59.96      6.88 o 
   3   7   4      136.13      144.53     10.01 o 
   4   7   4      118.48      123.14      8.74 o 
   5   7   4        9.69       12.24      3.61 o 
   6   7   4       19.34       19.40      4.15 o 
  -4   8   4        6.62       16.66      4.99 o 
  -3   8   4        0.46       -1.40      3.75 o 
  -2   8   4       11.52       24.03      7.49 o 
   0   8   4        0.84       -2.41      3.13 o 
   1   8   4       47.82       35.67      6.16 o 
   2   8   4       22.50       23.30      4.10 o 
 -13   0   5       43.79       33.61      7.14 o 
 -11   0   5      169.03      145.83      7.08 o 
  -9   0   5      503.97      484.28      9.44 o 
  -7   0   5       72.49       81.04      3.51 o 
  -5   0   5        0.30       -0.84      1.28 o 
  -3   0   5      132.95      151.00      4.93 o 
  -1   0   5     2531.14     2514.90     36.92 o 
   1   0   5      766.80      486.88     12.71 o 
   3   0   5       32.30       34.62      5.83 o 
   5   0   5      202.81      213.35      7.04 o 
   7   0   5       63.84       78.31      5.56 o 
   9   0   5      259.92      277.92     14.98 o 
  11   0   5       19.13       19.15      7.66 o 
 -13   1   5        0.28       -3.68      4.25 o 
 -12   1   5       39.16       38.91      5.83 o 
 -11   1   5        0.72       -1.88      2.03 o 
 -10   1   5      513.37      532.16      8.24 o 
  -9   1   5      191.79      167.67      3.83 o 
  -8   1   5        2.25        1.30      1.50 o 
  -7   1   5        5.59        5.40      1.44 o 
  -6   1   5      201.70      203.46      3.90 o 
  -5   1   5        0.86       -0.20      0.93 o 
  -4   1   5       67.94       66.62      2.34 o 
  -3   1   5        2.12        1.21      1.18 o 
  -2   1   5       19.77       29.08      2.14 o 
  -1   1   5      311.05      291.69      3.91 o 
   0   1   5     1137.74     1252.41     13.94 o 
   1   1   5      376.14      370.81      6.99 o 
   2   1   5       34.34       32.63      2.44 o 
   3   1   5      106.79       90.44      2.92 o 
   4   1   5       84.60       87.44      3.34 o 
   5   1   5      460.18      424.67      7.30 o 
   6   1   5       62.55       71.99      3.44 o 
   7   1   5      415.54      406.36      9.33 o 
   8   1   5      708.96      745.39     14.05 o 
   9   1   5       82.25       77.01      6.83 o 
  10   1   5       24.21       19.32      5.66 o 
  11   1   5       20.57       22.26      5.54 o 
 -13   2   5       25.52       27.90      5.42 o 
 -12   2   5        0.15       -3.11      3.11 o 
 -11   2   5       70.82      103.50      5.73 o 
 -10   2   5       76.73       79.37      5.94 o 
  -9   2   5        0.27       -1.71      1.85 o 
  -8   2   5      339.58      294.33      4.92 o 
  -7   2   5       69.50       68.71      2.59 o 
  -6   2   5      306.00      285.39      5.45 o 
  -5   2   5      675.97      704.89      9.32 o 
  -4   2   5      320.00      334.18      5.34 o 
  -3   2   5       80.48       75.87      2.18 o 
  -2   2   5      195.35      199.49      3.77 o 
  -1   2   5      207.92      232.24      5.10 o 
   0   2   5      247.05      226.84      3.70 o 
   1   2   5     1505.98     1702.03     16.68 o 
   2   2   5       80.08       73.38      2.47 o 
   3   2   5        7.10        7.07      1.61 o 
   4   2   5       36.64       40.44      3.21 o 
   5   2   5      176.25      181.99      5.73 o 
   6   2   5       56.04       43.68      4.67 o 
   7   2   5      387.34      392.52     10.30 o 
   8   2   5        0.82       -0.93      2.71 o 
   9   2   5        4.76        2.94      3.17 o 
  10   2   5        5.13        3.11      4.00 o 
  11   2   5       19.24       26.41      8.10 o 
 -13   3   5        2.96       -3.61      3.61 o 
 -12   3   5        7.61        2.47      3.77 o 
 -11   3   5        2.81       -1.94      2.85 o 
 -10   3   5        2.58       -0.17      3.02 o 
  -9   3   5      415.45      389.74      9.45 o 
  -8   3   5      767.82      828.58     17.97 o 
  -7   3   5      114.38      109.00      4.51 o 
  -6   3   5       49.58       57.37      3.00 o 
  -5   3   5        2.45        1.53      1.53 o 
  -4   3   5       53.73       59.53      3.06 o 
  -3   3   5        0.00       -1.05      1.26 o 
  -2   3   5     1133.03     1305.49     17.97 o 
  -1   3   5     1163.05     1106.02     19.47 o 
   0   3   5       70.76       72.82      3.02 o 
   1   3   5        3.98        1.54      1.23 o 
   2   3   5      161.01      151.51      6.74 o 
   3   3   5      136.41      120.47      5.16 o 
   4   3   5        0.02       -1.38      2.16 o 
   5   3   5        7.24        3.50      2.54 o 
   6   3   5       23.77       30.66      3.61 o 
   7   3   5      264.24      248.36      7.67 o 
   8   3   5       69.03       96.48      6.36 o 
   9   3   5       14.04        5.57      3.45 o 
  10   3   5        5.63       -0.85      3.58 o 
 -12   4   5       61.72       73.03      7.32 o 
 -11   4   5        0.63        1.63      5.75 o 
 -10   4   5        0.14       -0.99      5.75 o 
  -9   4   5        0.39       -3.22      3.22 o 
  -8   4   5       90.03      102.58      6.90 o 
  -7   4   5       42.97       43.16      6.88 o 
  -6   4   5      129.69      113.30      6.02 o 
  -5   4   5       72.88       90.68      6.45 o 
  -4   4   5      183.23      179.89      4.55 o 
  -3   4   5        3.04        2.94      2.66 o 
  -2   4   5       67.61       58.21      3.55 o 
  -1   4   5       19.98       15.30      2.42 o 
   0   4   5       20.10       26.69      2.38 o 
   1   4   5        9.76        5.64      1.72 o 
   2   4   5       55.28       50.40      3.63 o 
   3   4   5        1.04       -1.68      2.08 o 
   4   4   5      132.52      128.49      5.21 o 
   5   4   5       80.04       95.46      5.82 o 
   6   4   5       15.11       16.70      3.36 o 
   7   4   5        7.88        7.81      3.20 o 
   8   4   5       45.41       47.69      9.02 o 
   9   4   5        0.55       -3.31      3.31 o 
  10   4   5        1.07        1.06      2.95 o 
 -11   5   5       13.29       11.58      5.22 o 
 -10   5   5        6.64       12.71      4.19 o 
  -9   5   5        1.80        2.57      5.83 o 
  -8   5   5       47.88       61.19      6.09 o 
  -7   5   5      111.87      103.84      7.02 o 
  -6   5   5      111.99      117.67      6.65 o 
  -5   5   5        5.06        2.72      3.38 o 
  -4   5   5       98.96      103.42      4.72 o 
  -3   5   5      124.93      130.87      5.05 o 
  -2   5   5      595.84      590.78     11.05 o 
  -1   5   5      169.80      163.77      5.38 o 
   0   5   5       29.81       34.95      3.32 o 
   1   5   5       14.17       14.53      2.73 o 
   2   5   5       25.85       30.24      4.49 o 
   3   5   5       69.98       63.62     14.37 o 
   4   5   5       68.43       69.69      7.49 o 
   5   5   5       79.31       73.74      5.06 o 
   6   5   5        2.47        1.13      2.91 o 
   7   5   5        3.44       -0.82      3.08 o 
   8   5   5        1.32       -3.07      5.81 o 
   9   5   5        7.74        5.59      3.37 o 
  -9   6   5        4.50        2.78      4.16 o 
  -8   6   5        2.84       -0.37      3.92 o 
  -7   6   5       43.42       42.50      5.52 o 
  -6   6   5        5.18       -2.09      3.32 o 
  -5   6   5        0.93        2.70      3.74 o 
  -4   6   5      199.25      201.91      8.31 o 
  -3   6   5        2.07        2.27      2.79 o 
  -2   6   5       40.19       40.50      3.82 o 
  -1   6   5      225.81      233.18      6.91 o 
   0   6   5       27.29       32.46      4.45 o 
   1   6   5       28.74       33.45      4.86 o 
   2   6   5      221.36      193.11      8.62 o 
   3   6   5        4.50       -1.53      5.75 o 
   4   6   5       84.68       77.30      6.71 o 
   5   6   5        9.77        3.21      5.92 o 
   6   6   5        7.99        9.46      4.48 o 
   7   6   5        4.92       -3.99      3.99 o 
  -7   7   5        4.48        1.93      4.06 o 
  -6   7   5        0.16       -0.96      5.92 o 
  -5   7   5       38.50       38.12      5.41 o 
  -4   7   5       25.66       37.23      5.17 o 
  -3   7   5        2.51       -1.72      3.74 o 
  -2   7   5       19.96       26.15      3.92 o 
  -1   7   5       15.17        4.61      3.94 o 
   0   7   5        9.82        9.52      4.53 o 
   1   7   5       21.69       26.70      5.40 o 
   2   7   5        2.64       -1.76      4.88 o 
   3   7   5       11.05       20.63      5.17 o 
   4   7   5       12.25       13.53      4.74 o 
   5   7   5        0.00       -3.39      4.96 o 
  -3   8   5        0.13        2.96      6.62 o 
  -2   8   5       53.51       41.44      9.05 o 
  -1   8   5        2.98       -6.30      8.27 o 
   0   8   5        7.29        6.24      5.40 o 
   1   8   5       31.11       18.02     10.62 o 
 -12   0   6       81.71       78.19      9.58 o 
 -10   0   6        0.01        2.14      2.31 o 
  -8   0   6      122.04      137.22      4.69 o 
  -6   0   6        1.40       -1.60      1.60 o 
  -4   0   6      527.06      539.81     11.39 o 
  -2   0   6       20.27       18.90      1.64 o 
   0   0   6     1815.17     1914.94     37.79 o 
   2   0   6     1165.36     1318.51     21.90 o 
   4   0   6      929.62     1033.07     19.15 o 
   6   0   6       87.13       90.29      5.89 o 
   8   0   6       25.42       22.81      6.97 o 
  10   0   6       13.31       10.97      6.09 o 
 -13   1   6       46.73       51.02      8.18 o 
 -12   1   6        3.54       -3.11      3.11 o 
 -11   1   6       35.45       35.28      3.34 o 
 -10   1   6      268.07      228.32      5.90 o 
  -9   1   6       45.49       47.25      2.89 o 
  -8   1   6        8.29        8.73      1.70 o 
  -7   1   6       37.72       37.81      2.31 o 
  -6   1   6       95.67       86.37      2.66 o 
  -5   1   6       16.91       20.13      1.80 o 
  -4   1   6       77.62       65.19      2.82 o 
  -3   1   6      336.70      339.79      6.84 o 
  -2   1   6      252.31      213.80      5.13 o 
  -1   1   6       58.43       64.81      1.88 o 
   0   1   6     3812.15     3576.07     36.30 o 
   1   1   6     1047.96     1190.90     14.10 o 
   2   1   6       31.11       29.56      2.54 o 
   3   1   6        4.58        1.17      1.50 o 
   4   1   6      140.09      136.34      4.01 o 
   5   1   6      228.69      235.23      5.48 o 
   6   1   6       49.46       51.64      4.62 o 
   7   1   6       66.06       66.93      4.78 o 
   8   1   6       94.44      105.39      5.94 o 
   9   1   6        1.06       -1.86      3.81 o 
  10   1   6        0.42       -3.81      3.81 o 
  11   1   6        0.34       -4.48      4.48 o 
 -13   2   6       19.12       19.95      9.49 o 
 -12   2   6       12.31       13.49      3.68 o 
 -11   2   6        0.36       -0.36      2.51 o 
 -10   2   6        7.14        7.65      2.47 o 
  -9   2   6        8.38        7.69      3.52 o 
  -8   2   6        5.08        2.33      1.86 o 
  -7   2   6        0.22       -2.05      2.05 o 
  -6   2   6       86.12       96.08      5.38 o 
  -5   2   6      121.64      113.98      4.08 o 
  -4   2   6     1240.57     1378.11     24.38 o 
  -3   2   6     1089.70     1001.13     20.28 o 
  -2   2   6       59.56       81.89      3.38 o 
  -1   2   6      174.49      168.98      6.11 o 
   0   2   6      229.21      253.65      4.14 o 
   1   2   6      389.39      387.95      5.55 o 
   2   2   6     1873.27     2069.60     23.15 o 
   3   2   6        1.99       -0.33      1.56 o 
   4   2   6      163.48      187.48      4.77 o 
   5   2   6      189.74      191.95      6.13 o 
   6   2   6      194.45      210.52      6.70 o 
   7   2   6        4.57        2.71      2.81 o 
   8   2   6      138.84      144.38      6.23 o 
   9   2   6        5.55        8.15      3.59 o 
  10   2   6        0.64       -3.74      3.94 o 
 -12   3   6        2.89       -0.09      3.48 o 
 -11   3   6        0.33       -2.94      2.94 o 
 -10   3   6      115.86      124.14      7.63 o 
  -9   3   6      348.08      372.47     11.39 o 
  -8   3   6      106.85      107.09      6.76 o 
  -7   3   6      163.00      193.60      5.84 o 
  -6   3   6        6.32       10.01      2.25 o 
  -5   3   6        0.08       -1.03      1.74 o 
  -4   3   6      471.59      450.19      8.84 o 
  -3   3   6       29.79       31.13      3.15 o 
  -2   3   6       87.70       68.85      3.55 o 
  -1   3   6      206.09      209.86      4.74 o 
   0   3   6        0.61        0.67      1.46 o 
   1   3   6       39.05       51.06      2.68 o 
   2   3   6       62.55       55.94      3.02 o 
   3   3   6       44.10       48.67      2.96 o 
   4   3   6      124.70      115.50      4.90 o 
   5   3   6      175.12      181.55      6.22 o 
   6   3   6      101.98      104.51      8.33 o 
   7   3   6      110.60      124.27      6.24 o 
   8   3   6       70.05       72.91      6.96 o 
   9   3   6        0.89       -2.39      3.41 o 
  10   3   6        1.94        1.36      4.41 o 
 -12   4   6       13.23        6.36      4.80 o 
 -11   4   6       58.81       60.52      6.79 o 
 -10   4   6       21.67       28.53      5.29 o 
  -9   4   6      163.53      153.34      7.76 o 
  -8   4   6       21.25       29.34      4.74 o 
  -7   4   6      281.63      248.85      9.04 o 
  -6   4   6        4.14        3.84      2.43 o 
  -5   4   6       23.06       21.77      3.78 o 
  -4   4   6       55.82       78.14      4.34 o 
  -3   4   6       18.83       18.02      2.80 o 
  -2   4   6       29.50       36.14      3.21 o 
  -1   4   6      264.06      246.95      5.49 o 
   0   4   6       19.94       24.13      3.97 o 
   1   4   6       61.31       63.70      6.70 o 
   2   4   6        0.42       -2.14      2.14 o 
   3   4   6        2.74        1.17      2.36 o 
   4   4   6      237.47      236.36      7.09 o 
   5   4   6      120.45      116.60      5.49 o 
   6   4   6      183.53      183.87      7.88 o 
   7   4   6       53.44       50.40      4.85 o 
   8   4   6        5.40       12.32      3.89 o 
   9   4   6        8.12        0.25      3.78 o 
 -11   5   6        3.97        2.25      4.74 o 
 -10   5   6      111.70      138.17      9.93 o 
  -9   5   6        8.53       12.57      4.24 o 
  -8   5   6        0.33       -3.22      3.22 o 
  -7   5   6       28.96       22.12      4.70 o 
  -6   5   6       18.02        8.71      3.75 o 
  -5   5   6       16.52       19.27      3.07 o 
  -4   5   6       83.90       72.04      5.35 o 
  -3   5   6       53.68       53.76      5.27 o 
  -2   5   6      163.51      131.44      5.03 o 
  -1   5   6       27.66       22.81      2.73 o 
   0   5   6        1.17       -2.28      2.28 o 
   1   5   6        7.59        7.41      3.10 o 
   2   5   6        3.78        3.53      3.38 o 
   3   5   6      110.72      119.25      7.21 o 
   4   5   6       88.36       65.64      6.14 o 
   5   5   6        0.60       -0.50      2.83 o 
   6   5   6        0.76       -2.98      2.98 o 
   7   5   6        9.07        1.15      3.30 o 
   8   5   6       54.87       52.89      5.46 o 
  -9   6   6        7.02        8.03      4.55 o 
  -8   6   6        0.08       -1.51      3.81 o 
  -7   6   6        1.20       -1.22      7.40 o 
  -6   6   6        4.16       -1.03     10.36 o 
  -5   6   6        1.23       -0.54      3.22 o 
  -4   6   6        9.31       10.09      3.74 o 
  -3   6   6       95.26       90.08      5.32 o 
  -2   6   6        2.50       -2.49      2.49 o 
  -1   6   6       30.11       25.14      3.68 o 
   0   6   6       10.34       20.15      3.42 o 
   1   6   6       54.01       43.81      5.48 o 
   2   6   6       75.65       83.41      7.02 o 
   3   6   6      106.43      119.72     10.88 o 
   4   6   6        1.42        2.61      3.99 o 
   5   6   6        0.35        6.08      4.09 o 
   6   6   6       14.10       14.55      5.22 o 
  -7   7   6        6.11       12.21      4.80 o 
  -6   7   6        2.90        1.81      4.37 o 
  -5   7   6        0.67       -3.81      3.81 o 
  -4   7   6       15.56       13.51      4.53 o 
  -3   7   6       45.44       51.36      8.36 o 
  -2   7   6        0.26       -1.35      3.88 o 
  -1   7   6        1.46       -2.05      2.94 o 
   0   7   6       59.22       54.04     11.06 o 
   1   7   6       14.19       10.34      4.48 o 
   2   7   6        0.58        3.73      4.18 o 
   3   7   6        1.75        2.52      4.61 o 
   4   7   6        2.98        1.92      4.31 o 
 -13   0   7        0.73        7.14      6.44 o 
 -11   0   7      474.01      475.56     18.81 o 
  -9   0   7        3.22        5.95      3.32 o 
  -7   0   7        1.27        0.62      2.85 o 
  -5   0   7       46.06       60.34      4.49 o 
  -3   0   7       77.74       79.21      2.69 o 
  -1   0   7       32.51       23.93      2.35 o 
   1   0   7      229.74      232.46      8.36 o 
   3   0   7       30.13       30.64      3.51 o 
   5   0   7       40.29       36.16      4.24 o 
   7   0   7      212.64      219.06     12.71 o 
   9   0   7        2.53       -5.40      5.40 o 
 -13   1   7        1.96       -2.26      6.27 o 
 -12   1   7       70.49       69.26     12.19 o 
 -11   1   7       23.26       19.76      3.60 o 
 -10   1   7       75.99       72.57      4.86 o 
  -9   1   7        2.54        1.00      1.80 o 
  -8   1   7       53.69       58.83      3.04 o 
  -7   1   7        7.34        3.32      2.00 o 
  -6   1   7      502.37      471.37      8.07 o 
  -5   1   7      247.40      226.46      5.48 o 
  -4   1   7       61.29       63.01      3.15 o 
  -3   1   7      203.54      197.28      5.29 o 
  -2   1   7      556.33      532.86      9.87 o 
  -1   1   7       66.90       60.35      2.03 o 
   0   1   7      632.22      683.48      8.76 o 
   1   1   7        0.89       -0.30      1.43 o 
   2   1   7       24.55       28.81      2.34 o 
   3   1   7       66.64       58.91      3.14 o 
   4   1   7       82.47       89.50      4.05 o 
   5   1   7      272.41      253.61      7.34 o 
   6   1   7       22.04       25.26      3.52 o 
   7   1   7        1.86        2.22      2.88 o 
   8   1   7        3.74        2.43      3.87 o 
   9   1   7        4.00        4.63      4.37 o 
  10   1   7       53.64       58.05      7.02 o 
 -13   2   7        0.66       -1.22      6.09 o 
 -12   2   7        0.06       -3.69      3.69 o 
 -11   2   7       53.44       58.55      4.17 o 
 -10   2   7       98.04       94.31      5.66 o 
  -9   2   7      219.27      228.10      7.59 o 
  -8   2   7       67.39       65.25      5.55 o 
  -7   2   7        0.02       -1.08      1.96 o 
  -6   2   7       21.89       24.96      3.30 o 
  -5   2   7       70.33       86.35      4.17 o 
  -4   2   7       43.44       47.54      7.18 o 
  -3   2   7       30.09       30.32      2.78 o 
  -2   2   7      114.73      121.57      4.25 o 
  -1   2   7     1684.80     1756.04     20.06 o 
   0   2   7       33.57       30.41      2.27 o 
   1   2   7        0.23        0.03      1.37 o 
   2   2   7      176.37      168.74      5.40 o 
   3   2   7      246.83      248.44      6.41 o 
   4   2   7       57.27       59.79      3.40 o 
   5   2   7      170.01      192.80      6.66 o 
   6   2   7      117.25      110.11      5.82 o 
   7   2   7       24.92       31.50      4.02 o 
   8   2   7        2.27        3.70      3.38 o 
   9   2   7      110.36      131.43     10.45 o 
  10   2   7        1.22       -4.29      4.79 o 
 -12   3   7        6.22        5.49      4.43 o 
 -11   3   7       50.77       50.35     12.62 o 
 -10   3   7        5.33        2.20      3.92 o 
  -9   3   7        1.80        4.23      3.49 o 
  -8   3   7      179.08      162.63      7.44 o 
  -7   3   7       27.68       22.11      4.06 o 
  -6   3   7      114.61      105.26      5.91 o 
  -5   3   7       24.08       22.66      2.87 o 
  -4   3   7        6.75        5.28      2.25 o 
  -3   3   7      155.86      151.84      5.02 o 
  -2   3   7       35.23       36.45      5.49 o 
  -1   3   7        2.70        1.17      1.70 o 
   0   3   7      329.34      387.62      6.97 o 
   1   3   7        9.84        5.85      1.67 o 
   2   3   7        0.20        0.45      1.67 o 
   3   3   7        2.77        2.22      2.31 o 
   4   3   7       32.92       34.27      3.61 o 
   5   3   7      323.00      309.70      8.36 o 
   6   3   7        8.66        7.07      3.03 o 
   7   3   7       49.01       50.25      4.79 o 
   8   3   7       25.00       30.18      4.38 o 
   9   3   7       15.63       15.68      4.25 o 
 -11   4   7       26.15       23.43      5.03 o 
 -10   4   7        1.28       -4.44      4.44 o 
  -9   4   7       17.86       26.84      4.78 o 
  -8   4   7       36.11       33.21      4.78 o 
  -7   4   7       42.95       45.72      5.08 o 
  -6   4   7       24.58       26.58      3.60 o 
  -5   4   7        6.21        5.52      2.57 o 
  -4   4   7      123.99      126.69      7.94 o 
  -3   4   7      443.31      501.39     10.13 o 
  -2   4   7      120.26      110.61      4.64 o 
  -1   4   7      406.10      393.71      7.44 o 
   0   4   7      138.51      134.02      4.20 o 
   1   4   7       10.47       10.64      2.81 o 
   2   4   7       46.99       41.62      3.67 o 
   3   4   7        1.57        0.33      3.21 o 
   4   4   7        1.17        1.84      3.55 o 
   5   4   7       78.29       80.63      5.30 o 
   6   4   7        2.77        4.59      3.08 o 
   7   4   7        3.69        5.75      3.47 o 
   8   4   7        3.15        0.14      3.84 o 
 -10   5   7        0.02       -6.36      6.36 o 
  -9   5   7        4.66       10.40      4.36 o 
  -8   5   7       63.40       70.41      6.53 o 
  -7   5   7        8.79       15.43      4.37 o 
  -6   5   7      176.22      177.41      8.06 o 
  -5   5   7       43.89       48.82      7.14 o 
  -4   5   7      101.73      105.34      5.87 o 
  -3   5   7       89.12       96.71      5.32 o 
  -2   5   7      237.89      226.34      6.67 o 
  -1   5   7       18.60       16.81      2.67 o 
   0   5   7      112.47      106.74      5.21 o 
   1   5   7      189.02      156.63      7.00 o 
   2   5   7        9.63        7.10      4.35 o 
   3   5   7      139.64      117.17      9.40 o 
   4   5   7       15.81       12.24      4.46 o 
   5   5   7        1.55       -2.23      3.27 o 
   6   5   7       55.85       55.68      5.32 o 
   7   5   7        1.21       -3.71      3.71 o 
  -9   6   7        3.74        6.39      4.64 o 
  -8   6   7        5.76        4.67      4.62 o 
  -7   6   7        0.09        3.94      5.14 o 
  -6   6   7        0.39       -0.38      3.74 o 
  -5   6   7        1.57        4.77      4.01 o 
  -4   6   7       21.17       23.80      5.73 o 
  -3   6   7        0.29       -1.28      2.81 o 
  -2   6   7       29.02       23.35      4.62 o 
  -1   6   7        1.66        4.38      2.90 o 
   0   6   7       78.52       83.70      5.41 o 
   1   6   7        0.38        2.77      3.75 o 
   2   6   7      102.98      117.15     11.23 o 
   3   6   7        0.44        1.10      4.00 o 
   4   6   7       16.31        9.81      4.66 o 
   5   6   7        7.83        4.84      4.74 o 
   6   6   7        1.81        2.61      6.27 o 
  -6   7   7       12.80       11.50      4.91 o 
  -5   7   7       12.74        6.61      4.39 o 
  -4   7   7       21.46       24.72      4.86 o 
  -3   7   7        7.75        4.84      9.66 o 
  -2   7   7        8.06        9.87      3.82 o 
  -1   7   7       11.00        2.45      4.37 o 
   0   7   7        5.02       12.57      4.86 o 
   1   7   7        9.46       11.92      4.80 o 
   2   7   7       11.12       10.45      5.92 o 
   3   7   7        0.01       -2.52      4.14 o 
 -12   0   8       11.63        8.88      6.44 o 
 -10   0   8       31.57       37.09      4.86 o 
  -8   0   8        1.61        0.02      3.14 o 
  -6   0   8       24.15       27.86      3.84 o 
  -4   0   8       55.47       70.12      5.88 o 
  -2   0   8       26.44       31.76      2.96 o 
   0   0   8       76.62       83.94      4.88 o 
   2   0   8       52.42       58.27      4.44 o 
   4   0   8       67.79       78.34     10.19 o 
   6   0   8      156.52      148.88      7.01 o 
   8   0   8       17.00       18.46      6.79 o 
 -13   1   8        1.03        2.87      4.68 o 
 -12   1   8       46.10       40.74      4.62 o 
 -11   1   8       11.96        0.47      4.46 o 
 -10   1   8        0.41       -1.41      2.13 o 
  -9   1   8      152.47      150.48      4.94 o 
  -8   1   8       71.24       65.59      4.88 o 
  -7   1   8        1.27        2.39      2.09 o 
  -6   1   8        0.48       -1.22      1.92 o 
  -5   1   8      203.19      220.78      5.42 o 
  -4   1   8       33.45       28.03      4.43 o 
  -3   1   8      137.25      145.52      3.88 o 
  -2   1   8        0.52       -1.15      1.50 o 
  -1   1   8        0.03        4.54      1.36 o 
   0   1   8      194.90      187.65      4.23 o 
   1   1   8      119.87      125.10      5.97 o 
   2   1   8      218.33      215.21      5.06 o 
   3   1   8        4.82        4.15      1.77 o 
   4   1   8        1.86        1.09      2.04 o 
   5   1   8        9.32        4.36      2.30 o 
   6   1   8       18.07       15.47      3.22 o 
   7   1   8        2.71        4.17      5.01 o 
   8   1   8      162.90      168.07      8.80 o 
   9   1   8       14.92       12.56      5.31 o 
 -13   2   8        0.06       -0.35      6.62 o 
 -12   2   8        9.75        8.03      4.18 o 
 -11   2   8       51.57       46.44      4.67 o 
 -10   2   8       21.47       13.95      3.42 o 
  -9   2   8       13.92       17.69      4.41 o 
  -8   2   8       26.27       29.28      5.66 o 
  -7   2   8       66.64       67.30      8.93 o 
  -6   2   8        9.64       11.97      2.60 o 
  -5   2   8       17.30       16.51      2.67 o 
  -4   2   8       30.83       32.57      3.49 o 
  -3   2   8       16.44       11.23      2.47 o 
  -2   2   8       13.09       14.31      2.04 o 
  -1   2   8     1327.33     1280.44     18.62 o 
   0   2   8        0.74        1.62      1.44 o 
   1   2   8      468.84      460.04      7.69 o 
   2   2   8       80.34       95.49      3.75 o 
   3   2   8        1.16        0.49      1.89 o 
   4   2   8      130.12      132.16      5.68 o 
   5   2   8       68.44       67.70      4.71 o 
   6   2   8      122.34      134.73      5.90 o 
   7   2   8        0.10        1.22      3.04 o 
   8   2   8        0.58       -5.40      5.40 o 
   9   2   8       76.05       73.14     11.75 o 
 -12   3   8        6.24       -1.17      4.26 o 
 -11   3   8        5.93       10.39      4.25 o 
 -10   3   8       43.22       42.31      5.48 o 
  -9   3   8       24.58       24.12      4.62 o 
  -8   3   8        2.72        2.44      3.45 o 
  -7   3   8       38.41       48.52      5.17 o 
  -6   3   8       37.64       40.40      3.81 o 
  -5   3   8       50.50       50.65      4.63 o 
  -4   3   8       64.66       61.30      4.01 o 
  -3   3   8       89.32       90.89      4.72 o 
  -2   3   8      161.42      167.73      4.72 o 
  -1   3   8       67.81       82.20      3.85 o 
   0   3   8       57.58       57.69      3.37 o 
   1   3   8       56.46       62.09      4.21 o 
   2   3   8       62.65       67.00      3.61 o 
   3   3   8       29.82       31.79      3.05 o 
   4   3   8        3.77        1.89      2.61 o 
   5   3   8        8.57        5.06      2.76 o 
   6   3   8        0.30       -0.09      2.85 o 
   7   3   8        8.68        6.78      3.54 o 
   8   3   8       26.06       21.74      4.59 o 
 -11   4   8        0.09       -3.16      8.62 o 
 -10   4   8       16.47       16.44      4.59 o 
  -9   4   8       34.64       27.06      5.75 o 
  -8   4   8       55.35       53.98      5.91 o 
  -7   4   8       25.65       30.78      4.48 o 
  -6   4   8       14.63       17.29      3.28 o 
  -5   4   8       43.34       32.97      6.79 o 
  -4   4   8        0.00        2.72      2.58 o 
  -3   4   8      290.46      306.60      7.86 o 
  -2   4   8       89.77       95.66      4.31 o 
  -1   4   8       65.97       58.64      3.50 o 
   0   4   8        7.97        5.73      2.59 o 
   1   4   8       13.79        8.02      2.88 o 
   2   4   8      386.25      386.90      9.25 o 
   3   4   8       44.71       41.02      5.08 o 
   4   4   8       13.02        9.89      3.10 o 
   5   4   8       11.91       11.52      3.31 o 
   6   4   8        0.16       -2.65      4.14 o 
   7   4   8        1.44       -3.35      3.35 o 
   8   4   8        2.05       -0.52      6.27 o 
 -10   5   8        1.56        6.46      4.86 o 
  -9   5   8      110.07      126.82     15.67 o 
  -8   5   8        1.71       -3.43      6.18 o 
  -7   5   8       13.27       19.90      4.81 o 
  -6   5   8       92.82       95.93      7.13 o 
  -5   5   8      144.28      166.26      6.22 o 
  -4   5   8       77.17       61.19      4.62 o 
  -3   5   8       34.58       28.38      5.62 o 
  -2   5   8        0.52       -1.01      2.11 o 
  -1   5   8        2.37        3.10      2.66 o 
   0   5   8        0.42        1.80      2.73 o 
   1   5   8      136.13      147.31      7.80 o 
   2   5   8       67.95       46.38     11.23 o 
   3   5   8       13.76       10.36      4.19 o 
   4   5   8       47.54       35.89      5.52 o 
   5   5   8        7.49        9.07      4.43 o 
   6   5   8        2.14       -4.23      4.23 o 
  -8   6   8       27.88       34.06      6.07 o 
  -7   6   8        6.07        2.74      4.25 o 
  -6   6   8        7.01        8.89      4.62 o 
  -5   6   8        0.04       -3.51      3.51 o 
  -4   6   8        4.94        3.29      3.35 o 
  -3   6   8        7.72        9.07      3.40 o 
  -2   6   8       12.09       12.37      4.47 o 
  -1   6   8      138.65      141.86      6.30 o 
   0   6   8       91.17      105.56     11.06 o 
   1   6   8       19.22       16.04      4.67 o 
   2   6   8        5.16        1.21      6.44 o 
   3   6   8        6.86        6.68      5.22 o 
   4   6   8        3.81        1.66      4.30 o 
  -5   7   8       14.06        9.89      5.22 o 
  -4   7   8        3.11       -0.87      5.40 o 
  -3   7   8        2.94        9.68      8.53 o 
  -2   7   8        0.06        0.48      3.62 o 
  -1   7   8        3.18       -0.59      4.31 o 
   0   7   8        2.56       -4.16      4.16 o 
   1   7   8       11.04        8.89      5.03 o 
 -13   0   9        0.49       -0.52      7.14 o 
 -11   0   9       95.71      107.94      7.63 o 
  -9   0   9       68.88       84.30      6.40 o 
  -7   0   9        0.96       -2.28      2.92 o 
  -5   0   9       28.58       34.88      4.43 o 
  -3   0   9      171.21      154.89      6.53 o 
  -1   0   9      218.93      241.70      6.76 o 
   1   0   9      638.01      707.73     14.55 o 
   3   0   9       67.32       75.57     15.41 o 
   5   0   9       38.57       39.31      4.80 o 
   7   0   9       22.23       32.74      8.01 o 
   9   0   9        5.47       10.80      7.66 o 
 -12   1   9        2.44        0.60      3.43 o 
 -11   1   9       24.28       19.21      3.90 o 
 -10   1   9       52.62       53.97      4.90 o 
  -9   1   9       72.85       65.61      6.46 o 
  -8   1   9       27.07       21.28      2.97 o 
  -7   1   9        6.13        5.16      2.31 o 
  -6   1   9       53.86       64.48      3.86 o 
  -5   1   9       26.10       18.96      2.94 o 
  -4   1   9       25.52       29.04      2.76 o 
  -3   1   9       28.60       23.33      2.33 o 
  -2   1   9     1009.80     1081.66     14.02 o 
  -1   1   9        1.41        1.37      2.11 o 
   0   1   9        1.84       -2.01      2.01 o 
   1   1   9       32.69       31.27      2.57 o 
   2   1   9        6.06        5.18      2.06 o 
   3   1   9      160.86      154.49      4.75 o 
   4   1   9       53.09       57.82      3.74 o 
   5   1   9        3.61        7.63      2.54 o 
   6   1   9      284.85      315.83     12.51 o 
   7   1   9       26.23       18.76      4.58 o 
   8   1   9       49.53       55.88      6.71 o 
 -12   2   9       20.46       25.46      8.71 o 
 -11   2   9        4.24        5.13      5.83 o 
 -10   2   9        0.83        5.46      3.81 o 
  -9   2   9      174.68      176.75      8.18 o 
  -8   2   9       71.16       68.37      4.74 o 
  -7   2   9       50.84       51.93      4.18 o 
  -6   2   9      222.03      188.09      6.36 o 
  -5   2   9        1.83        0.20      2.50 o 
  -4   2   9        5.68        3.41      2.40 o 
  -3   2   9       21.36       20.20      2.59 o 
  -2   2   9       44.17       34.89      2.87 o 
  -1   2   9       76.21       85.23      3.66 o 
   0   2   9       18.87       17.53      3.09 o 
   1   2   9       30.66       32.24      3.30 o 
   2   2   9       22.36       22.69      3.21 o 
   3   2   9      195.22      210.26      5.57 o 
   4   2   9       20.33       12.22      6.77 o 
   5   2   9       53.60       59.65      4.74 o 
   6   2   9       28.69       20.07      3.92 o 
   7   2   9      296.73      329.80     16.83 o 
   8   2   9       15.80       22.37      7.78 o 
 -12   3   9        8.67        9.58      7.31 o 
 -11   3   9       38.21       41.84     11.75 o 
 -10   3   9       10.18       13.68      4.26 o 
  -9   3   9       88.92       82.26      6.77 o 
  -8   3   9       54.89       50.73      5.48 o 
  -7   3   9       66.79       69.23      4.77 o 
  -6   3   9       44.19       35.63      3.84 o 
  -5   3   9        0.05       -1.85      2.30 o 
  -4   3   9       14.85       11.18      2.87 o 
  -3   3   9      277.20      263.81      6.24 o 
  -2   3   9       35.66       40.95      3.16 o 
  -1   3   9       20.89       19.41      2.64 o 
   0   3   9      292.61      305.45      6.61 o 
   1   3   9       69.98       67.66      4.55 o 
   2   3   9       72.51       76.22      4.82 o 
   3   3   9       11.93        5.74      3.56 o 
   4   3   9        9.15        6.19      3.97 o 
   5   3   9        0.02       -0.08      2.98 o 
   6   3   9       22.95       20.96      3.95 o 
   7   3   9        2.49        5.93      4.19 o 
 -11   4   9        4.55       -4.19      4.19 o 
 -10   4   9       33.30       33.07      5.47 o 
  -9   4   9        0.36       -2.57      3.63 o 
  -8   4   9        4.65        1.71      3.72 o 
  -7   4   9        0.02       -2.67      2.67 o 
  -6   4   9      187.99      192.71      7.21 o 
  -5   4   9      174.65      188.70      6.60 o 
  -4   4   9       46.04       45.71      4.21 o 
  -3   4   9      229.24      236.38      6.86 o 
  -2   4   9      160.27      131.44      4.62 o 
  -1   4   9        0.43       -2.50      2.50 o 
   0   4   9       37.27       41.26      3.92 o 
   1   4   9      135.33      136.27      5.68 o 
   2   4   9       11.71       12.30      4.11 o 
   3   4   9      179.52      169.84      8.43 o 
   4   4   9        1.95       -1.70      3.56 o 
   5   4   9        6.79        0.69      4.06 o 
   6   4   9        7.55        1.23      4.68 o 
   7   4   9       38.09       32.67      6.62 o 
  -9   5   9       37.29       42.14      6.44 o 
  -8   5   9       56.06       61.20      6.57 o 
  -7   5   9        7.64       10.83      4.29 o 
  -6   5   9        2.37       -0.58      4.09 o 
  -5   5   9        6.03        5.39      3.14 o 
  -4   5   9       50.32       47.82      6.18 o 
  -3   5   9       43.91       38.32      5.38 o 
  -2   5   9       10.63        7.20      3.83 o 
  -1   5   9        1.70       -1.41      4.39 o 
   0   5   9       27.38       32.50      7.09 o 
   1   5   9      101.83      100.04      7.57 o 
   2   5   9       46.71       39.81      5.65 o 
   3   5   9        2.54       -1.56      3.89 o 
   4   5   9       42.43       43.04      6.09 o 
   5   5   9        6.51        0.16      4.59 o 
  -7   6   9        2.31        1.45      4.49 o 
  -6   6   9        4.52       -2.36      4.27 o 
  -5   6   9        0.18       -0.88      3.92 o 
  -4   6   9       33.30       20.87      4.00 o 
  -3   6   9       72.73       81.43      5.79 o 
  -2   6   9        2.74        4.14      3.13 o 
  -1   6   9        0.00       -3.13      3.13 o 
   0   6   9        0.00       -2.17      6.09 o 
   1   6   9        0.57        4.27      4.39 o 
   2   6   9        0.42       -3.48      7.05 o 
   3   6   9       13.22        8.00      5.11 o 
  -2   7   9        0.09       -1.04      6.62 o 
 -12   0  10        1.38       -6.09      6.09 o 
 -10   0  10       31.42       42.58      5.59 o 
  -8   0  10       16.67       12.46      5.05 o 
  -6   0  10        0.56        3.10      3.26 o 
  -4   0  10      174.65      190.69      7.76 o 
  -2   0  10      896.63      927.79     27.51 o 
   0   0  10       66.06       63.21      7.49 o 
   2   0  10        6.63        5.05      3.17 o 
   4   0  10       97.32       90.69      9.14 o 
   6   0  10       14.59       16.02      6.79 o 
   8   0  10        0.45       -4.35      6.44 o 
 -12   1  10        8.82       17.70      4.26 o 
 -11   1  10       11.57        8.98      3.63 o 
 -10   1  10       56.03       59.84      4.26 o 
  -9   1  10       53.44       59.31      4.30 o 
  -8   1  10       14.40        8.75      2.71 o 
  -7   1  10       22.03       29.31      4.22 o 
  -6   1  10        0.04       -1.56      2.33 o 
  -5   1  10      234.63      239.06      7.23 o 
  -4   1  10       39.81       38.82      3.60 o 
  -3   1  10       77.88      102.38      5.33 o 
  -2   1  10       49.61       50.81      4.04 o 
  -1   1  10      997.32     1038.61     16.19 o 
   0   1  10       11.04       13.35      2.86 o 
   1   1  10        5.68        8.92      4.71 o 
   2   1  10        3.33       -2.15      2.15 o 
   3   1  10      123.32      111.94      4.29 o 
   4   1  10        0.10       -0.66      2.14 o 
   5   1  10        8.30        6.11      4.84 o 
   6   1  10       35.61       40.39      4.68 o 
   7   1  10        2.88        5.39      4.36 o 
   8   1  10        0.58       -4.56      4.56 o 
 -12   2  10       31.22       29.04      5.84 o 
 -11   2  10        3.68        2.85      4.30 o 
 -10   2  10      167.74      173.32      8.66 o 
  -9   2  10       29.04       26.85      3.98 o 
  -8   2  10       30.65       26.64      5.01 o 
  -7   2  10       19.81       10.17      3.01 o 
  -6   2  10       30.32       25.25      3.65 o 
  -5   2  10        1.55       -1.30      2.36 o 
  -4   2  10       46.85       61.25      4.45 o 
  -3   2  10        0.11       -1.96      1.96 o 
  -2   2  10      188.43      205.90      5.41 o 
  -1   2  10      530.15      517.25      9.01 o 
   0   2  10      697.33      651.34     59.41 o 
   1   2  10        0.00       -1.78      2.55 o 
   2   2  10       56.28       69.33      4.64 o 
   3   2  10       41.10       30.17      3.68 o 
   4   2  10       67.64       72.09      8.88 o 
   5   2  10        1.61       -1.37      4.00 o 
   6   2  10       34.35       40.59      4.62 o 
   7   2  10       15.38       11.83      4.14 o 
 -11   3  10       50.24       55.46      9.05 o 
 -10   3  10        0.07        2.79      3.82 o 
  -9   3  10       23.81       24.03      4.68 o 
  -8   3  10        7.24        4.52      3.14 o 
  -7   3  10      218.21      238.17      7.60 o 
  -6   3  10       36.20       44.05      4.25 o 
  -5   3  10      442.27      449.62     10.49 o 
  -4   3  10        0.23        0.10      1.98 o 
  -3   3  10       41.63       48.25      4.22 o 
  -2   3  10        3.88        7.02      2.38 o 
  -1   3  10        2.66       -2.03      2.07 o 
   0   3  10      118.75      115.28      5.40 o 
   1   3  10        0.02       -2.34      2.53 o 
   2   3  10       11.85        4.71      2.98 o 
   3   3  10        6.23       10.46      4.09 o 
   4   3  10       14.07        8.79      4.31 o 
   5   3  10        6.99       10.54      4.60 o 
   6   3  10        3.75       11.37      4.85 o 
   7   3  10        5.34        5.40      7.49 o 
 -10   4  10       16.84       20.20      5.45 o 
  -9   4  10        7.28        2.71      4.16 o 
  -8   4  10        7.41        5.80      4.18 o 
  -7   4  10        4.81        8.21      3.19 o 
  -6   4  10       34.62       23.80      3.94 o 
  -5   4  10       15.16       15.71      3.65 o 
  -4   4  10       94.67      103.66      7.99 o 
  -3   4  10       38.55       40.76      3.54 o 
  -2   4  10        0.02        3.84      2.39 o 
  -1   4  10       44.64       39.09      4.11 o 
   0   4  10      196.94      205.46      7.01 o 
   1   4  10       52.80       52.30      4.61 o 
   2   4  10        3.75       -2.67      3.56 o 
   3   4  10        6.04       -0.52      3.99 o 
   4   4  10       23.63       19.97      5.04 o 
   5   4  10       14.29       10.42      4.76 o 
   6   4  10        1.89        1.92      6.97 o 
  -8   5  10        6.46       -1.13      4.12 o 
  -7   5  10       11.47        5.39      4.88 o 
  -6   5  10        1.43       -1.73      3.12 o 
  -5   5  10        2.97       -0.91      3.14 o 
  -4   5  10        0.19       -2.91      2.91 o 
  -3   5  10        0.01       -1.90      2.55 o 
  -2   5  10        0.80       -1.52      2.83 o 
  -1   5  10       87.28       89.92     10.08 o 
   0   5  10        3.31       -0.66      3.08 o 
   1   5  10        2.59       -2.99      4.25 o 
   2   5  10        2.43       -1.02      4.04 o 
   3   5  10        0.03       -4.44      4.44 o 
   4   5  10        0.01       -4.16      4.16 o 
  -6   6  10        1.87       -1.55      4.39 o 
  -5   6  10        1.51        1.92      4.06 o 
  -4   6  10       14.17       20.82      4.35 o 
  -3   6  10        9.02        8.43      3.98 o 
  -2   6  10       10.87       11.14      3.81 o 
  -1   6  10        0.02        2.53      4.17 o 
   0   6  10        0.29        0.38      4.81 o 
   1   6  10        2.01       -0.09      4.56 o 
 -11   0  11        0.56       -2.84      3.81 o 
  -9   0  11      150.29      135.78      8.71 o 
  -7   0  11       47.72       41.57      9.14 o 
  -5   0  11       17.94       15.22      4.12 o 
  -3   0  11      214.02      207.92     12.19 o 
  -1   0  11       32.94       37.61      6.62 o 
   1   0  11       97.54      108.49      9.75 o 
   3   0  11      182.00      181.45     11.32 o 
   5   0  11        2.58        0.78      4.09 o 
   7   0  11       26.12       32.74      8.88 o 
 -11   1  11       41.95       33.67      4.75 o 
 -10   1  11       65.32       80.70      4.98 o 
  -9   1  11       33.10       29.27      3.66 o 
  -8   1  11      410.49      410.13     18.72 o 
  -7   1  11       38.24       35.71      4.18 o 
  -6   1  11       95.41      119.82      5.96 o 
  -5   1  11       16.38       14.69      3.09 o 
  -4   1  11      391.54      410.52      9.85 o 
  -3   1  11        3.25        3.33      2.58 o 
  -2   1  11        1.50       -0.29      2.88 o 
  -1   1  11        0.38        0.64      3.01 o 
   0   1  11       65.31       77.79     10.10 o 
   1   1  11        3.37       -1.16      3.14 o 
   2   1  11        7.63        3.66      2.67 o 
   3   1  11       17.29       11.64      3.18 o 
   4   1  11      136.44      140.14      6.06 o 
   5   1  11        0.07        6.32      8.18 o 
   6   1  11        1.58       -2.02      4.62 o 
 -11   2  11        2.39        3.66      4.70 o 
 -10   2  11        0.08        0.87      4.01 o 
  -9   2  11       88.84       92.68      7.48 o 
  -8   2  11       77.06       70.39      5.21 o 
  -7   2  11       87.21       89.61     15.54 o 
  -6   2  11      125.82      128.49      6.34 o 
  -5   2  11       39.49       47.85      4.44 o 
  -4   2  11       26.07       18.77      3.34 o 
  -3   2  11       79.14       98.12     10.20 o 
  -2   2  11       80.35       86.96      5.22 o 
  -1   2  11       58.33       75.14      4.88 o 
   0   2  11        0.17       -0.88      2.55 o 
   1   2  11       18.17       13.67      6.67 o 
   2   2  11        0.10       -2.16      3.34 o 
   3   2  11        5.60       -2.28      2.88 o 
   4   2  11       10.42        4.74      4.29 o 
   5   2  11       26.97       25.18      7.49 o 
   6   2  11        0.02       -0.17      4.31 o 
 -10   3  11       12.89       10.23      5.05 o 
  -9   3  11        9.45        7.74      4.25 o 
  -8   3  11       37.45       42.99      5.21 o 
  -7   3  11        6.68        4.60      3.26 o 
  -6   3  11        2.76        4.51      3.04 o 
  -5   3  11      199.41      187.39      6.90 o 
  -4   3  11       51.39       52.38      4.78 o 
  -3   3  11        2.92       -2.35      3.84 o 
  -2   3  11       73.53       77.42      4.16 o 
  -1   3  11        0.12       -2.33      2.33 o 
   0   3  11        1.89       -2.07      2.85 o 
   1   3  11       23.91       13.99      3.45 o 
   2   3  11        2.36       -1.69      2.94 o 
   3   3  11       27.66       27.42      5.04 o 
   4   3  11        0.38       -3.99      3.99 o 
   5   3  11       10.00        7.66      4.91 o 
  -9   4  11        0.02       -4.35      4.35 o 
  -8   4  11       30.32       22.96      5.22 o 
  -7   4  11        1.35       -1.26      3.25 o 
  -6   4  11        1.55       -2.11      2.91 o 
  -5   4  11        2.59       -2.73      2.88 o 
  -4   4  11        2.00       -2.16      2.56 o 
  -3   4  11       38.62       44.44      5.50 o 
  -2   4  11      202.39      207.78      7.30 o 
  -1   4  11        0.91        1.52      3.08 o 
   0   4  11        1.16       -0.61      3.05 o 
   1   4  11       24.38       21.37      3.75 o 
   2   4  11       15.85       19.07      5.57 o 
   3   4  11       32.09       28.29      5.78 o 
   4   4  11        9.26        8.53      5.11 o 
  -7   5  11        0.06        2.97      4.31 o 
  -6   5  11        2.69        0.36      3.68 o 
  -5   5  11        1.28       -3.22      3.22 o 
  -4   5  11        1.92        2.17      2.89 o 
  -3   5  11       16.26        7.58      3.51 o 
  -2   5  11       15.84       13.89      3.64 o 
  -1   5  11        9.74       13.62      4.63 o 
   0   5  11       10.20       13.52      5.92 o 
   1   5  11        0.02       -4.16      4.16 o 
   2   5  11       17.27       11.99      5.23 o 
  -3   6  11       20.10       16.33      4.97 o 
  -2   6  11        8.43       10.24      5.16 o 
 -10   0  12       17.67       27.33      8.27 o 
  -8   0  12       29.88       32.27      5.22 o 
  -6   0  12        0.50        0.25      3.47 o 
  -4   0  12       91.66       97.52     10.27 o 
  -2   0  12      502.42      506.21     20.20 o 
   0   0  12        0.31        0.35      5.05 o 
   2   0  12        0.79       -2.09      4.70 o 
   4   0  12      148.19      197.82     13.23 o 
 -11   1  12       40.46       48.12      5.38 o 
 -10   1  12        5.87        6.08      3.28 o 
  -9   1  12       11.51       10.38      3.57 o 
  -8   1  12        9.67        9.34      3.58 o 
  -7   1  12       65.84       81.29      9.90 o 
  -6   1  12       35.34       36.37      4.12 o 
  -5   1  12        7.25        0.99      3.01 o 
  -4   1  12        5.38        6.13      3.00 o 
  -3   1  12      344.04      319.52     11.49 o 
  -2   1  12       64.93       66.32      6.09 o 
  -1   1  12        0.56       -0.66      3.26 o 
   0   1  12        1.64        2.30      3.67 o 
   1   1  12       53.49       46.08      5.41 o 
   2   1  12        1.41        2.94      4.18 o 
   3   1  12        0.11       -3.13      3.69 o 
   4   1  12        5.08        5.31      4.49 o 
   5   1  12        0.37       -4.01      6.79 o 
 -10   2  12       55.19       67.70      8.88 o 
  -9   2  12       54.76       54.78      5.16 o 
  -8   2  12       55.34       62.87      5.36 o 
  -7   2  12        1.71       -3.01      3.01 o 
  -6   2  12       35.88       44.04      4.59 o 
  -5   2  12       19.42       19.94      3.58 o 
  -4   2  12       77.26       84.59      5.50 o 
  -3   2  12        0.51        0.24      3.51 o 
  -2   2  12        1.58       -2.75      2.75 o 
  -1   2  12        0.80        3.80      3.67 o 
   0   2  12       14.60       13.78      4.00 o 
   1   2  12        2.94       -0.47      3.38 o 
   2   2  12       32.58       30.83      5.17 o 
   3   2  12        2.15       15.67      6.62 o 
   4   2  12        0.87       -3.93      3.93 o 
   5   2  12        2.90        4.66      7.92 o 
  -9   3  12        4.18        3.29      4.54 o 
  -8   3  12        0.01       -3.38      3.38 o 
  -7   3  12       85.32       81.43      5.82 o 
  -6   3  12        0.27       -2.97      3.01 o 
  -5   3  12        4.48        2.56      3.99 o 
  -4   3  12       30.25       33.36      4.32 o 
  -3   3  12        3.72        5.65      3.08 o 
  -2   3  12        1.89        4.15      2.95 o 
  -1   3  12        0.03       -2.79      3.83 o 
   0   3  12        6.57        4.64      3.63 o 
   1   3  12       17.31       20.61      3.95 o 
   2   3  12       40.79       40.76      6.97 o 
   3   3  12        1.85        4.54      4.54 o 
   4   3  12        0.25        2.23      4.62 o 
  -8   4  12        5.39        1.36      5.49 o 
  -7   4  12       16.65       17.18      4.08 o 
  -6   4  12        0.36       -2.92      2.92 o 
  -5   4  12       20.69       16.31      3.95 o 
  -4   4  12        0.11       -3.26      3.37 o 
  -3   4  12       16.86       10.12      4.78 o 
  -2   4  12       55.86       58.79      6.51 o 
  -1   4  12       16.79       13.43      3.66 o 
   0   4  12        6.11        0.49      3.37 o 
   1   4  12        0.42       -3.94      3.94 o 
   2   4  12        0.15       -4.48      4.48 o 
   3   4  12       24.09       20.73      5.82 o 
  -6   5  12       15.58       24.42      5.41 o 
  -5   5  12        7.50        6.37      3.77 o 
  -4   5  12       28.86       29.46      5.91 o 
  -3   5  12        0.10       -2.59      3.27 o 
  -2   5  12        1.07       -0.31      3.44 o 
  -1   5  12       46.98       61.71      5.69 o 
   0   5  12        4.47       10.04      5.23 o 
  -9   0  13       93.86      104.42      8.50 o 
  -7   0  13       96.08      115.38     11.49 o 
  -5   0  13        0.95       -4.88      5.05 o 
  -3   0  13       10.14       11.67      5.75 o 
  -1   0  13        2.20       -4.53      4.53 o 
   1   0  13       12.82        8.01      6.44 o 
   3   0  13        2.14       -5.75      6.09 o 
 -10   1  13      117.39      125.23      7.47 o 
  -9   1  13       13.78        5.97      4.08 o 
  -8   1  13       56.21       49.47      5.09 o 
  -7   1  13       52.02       44.81      4.82 o 
  -6   1  13       16.07       17.53      3.89 o 
  -5   1  13        0.36       -1.61      2.85 o 
  -4   1  13        8.90        3.22      3.94 o 
  -3   1  13      121.04      125.77      7.83 o 
  -2   1  13        3.18       -2.90      3.44 o 
  -1   1  13        0.00       -3.38      3.38 o 
   0   1  13        2.52        1.77      3.74 o 
   1   1  13       28.13       23.42      4.80 o 
   2   1  13       22.63       20.89      5.11 o 
   3   1  13        6.14        0.74      4.43 o 
   4   1  13       32.57       45.62      9.58 o 
  -9   2  13       10.70       -0.45      3.62 o 
  -8   2  13        0.48        0.30      3.24 o 
  -7   2  13       20.51       22.21      4.05 o 
  -6   2  13        8.05        3.94      4.24 o 
  -5   2  13       11.17        7.59      3.23 o 
  -4   2  13       21.46       16.14      3.61 o 
  -3   2  13        7.81        1.20      3.16 o 
  -2   2  13        1.05        0.82      3.63 o 
  -1   2  13       13.55       13.12      4.74 o 
   0   2  13       48.50       40.39      5.66 o 
   1   2  13       54.97       54.17      7.23 o 
   2   2  13        8.17        8.46      4.24 o 
   3   2  13        2.77        0.87      6.27 o 
  -8   3  13        0.01       -2.64      3.47 o 
  -7   3  13        0.02       -1.34      3.47 o 
  -6   3  13        0.02        3.30      3.34 o 
  -5   3  13        0.26       -2.18      3.25 o 
  -4   3  13       11.89       14.57      3.79 o 
  -3   3  13        7.14        1.24      3.38 o 
  -2   3  13        0.88        1.16      3.64 o 
  -1   3  13        3.20        6.28      4.29 o 
   0   3  13       39.05       50.75     11.75 o 
   1   3  13        0.42        3.22      4.55 o 
   2   3  13        7.87        6.79      7.14 o 
  -6   4  13       17.67       10.01      5.44 o 
  -5   4  13       25.92       31.72      5.41 o 
  -4   4  13       13.13        3.08      3.65 o 
  -3   4  13        3.73       -0.90      4.71 o 
  -2   4  13        3.50       -0.82      8.18 o 
  -1   4  13       15.22       21.77      5.36 o 
   0   4  13       69.18       71.25     12.89 o 
  -8   0  14       45.30       37.79      8.18 o 
  -6   0  14        1.04        6.27      5.92 o 
  -4   0  14        3.34        2.26      5.05 o 
  -2   0  14        8.49       10.62      5.75 o 
   0   0  14       56.50       57.99      9.23 o 
   2   0  14       14.40       12.19      6.44 o 
  -8   1  14       44.48       44.15      5.26 o 
  -7   1  14       27.39       30.90      4.79 o 
  -6   1  14       16.19       14.58      3.85 o 
  -5   1  14        4.86        5.44      4.16 o 
  -4   1  14       11.72        6.79      4.29 o 
  -3   1  14        6.71        2.17      4.06 o 
  -2   1  14        3.98        7.58      4.25 o 
  -1   1  14       48.03       54.80      6.52 o 
   0   1  14       41.26       27.70      5.70 o 
   1   1  14        5.87       -0.05      4.25 o 
   2   1  14        6.48        7.60      4.66 o 
  -7   2  14        7.59        0.69      4.39 o 
  -6   2  14        7.92        8.89      4.27 o 
  -5   2  14        5.63        4.97      4.82 o 
  -4   2  14       29.62       32.38      4.66 o 
  -3   2  14       15.03       13.42      4.86 o 
  -2   2  14       41.61       44.88      7.31 o 
  -1   2  14        0.53       -3.99      3.99 o 
   0   2  14        8.27       -1.53      4.48 o 
   1   2  14        2.61        1.34      4.18 o 
  -6   3  14        5.10        3.97      3.98 o 
  -5   3  14        7.73        3.04      3.76 o 
  -4   3  14        1.79        1.14      3.48 o 
  -3   3  14       26.97       23.61      5.36 o 
  -2   3  14        6.47        6.54      8.71 o 
  -1   3  14       47.81       47.06      6.71 o 
   0   3  14        3.50        5.97      4.86 o 
  -5   0  15        0.49        5.92      6.27 o 
  -3   0  15        1.80        3.83      6.09 o 
  -1   0  15       11.76        9.40      6.79 o 
  -6   1  15        4.15        6.18      8.27 o 
  -5   1  15        1.58       -3.89      3.89 o 
  -4   1  15        5.93        4.26     12.71 o 
  -3   1  15        8.56        1.48      4.09 o 
  -2   1  15        1.61       -4.48      4.48 o 
  -1   1  15       29.90       29.59     12.10 o 
  -4   2  15        0.52       -5.66      5.66 o 
  -3   2  15        9.07       10.56      4.99 o 
                                                 
